# Supplementary material for: An ecosystem of carbon dioxide removal reviews – part 1: direct air CO2 capture and storage
Source: Energy Environ Sci. 2025 Oct 1;18(22):9713–85. doi: 10.1039/d5ee01732g (PMC12533392; doi:10.1039/d5ee01732g)
Supplement: EE-018-D5EE01732G-s002 [file EE-018-D5EE01732G-s002.xlsx]

## Sheet: Design considerations
DOI	First author name	Last author name	Title	Date published	Main capture material	Air contacting mechanism	Regeneration mechanism	CO2 selectivity [αCO2/N2]	CO2 permeance [GPU]	Regeneration temperature [degC]	Thermal energy requirement [GJ/tonne]	Electrical energy requirement [GJ/tonne]	Equivalent work consumption [GJ/tonne]	CO2 produced purity [%]	CO2 produced pressure [bar]	Water use [tonne/tonne]	Impurities/fractions in CO2 stream	Material inputs	Waste outputs	Minimum unit size [kt/year]	Maximum unit size [kt/year]	Comments	Column1
10.4271/871452	Wood, P.C	Wydeven, T	Stability of IRA-45 Solid Amine Resin as a Function of Carbon Dioxide Absorption and Steam Desorption Cycling	1987-07-01	Adsorbent	Fixed bed	Temperature swing			121				98-99	2.1		Trimethylamine, 4-methyl-2-pentanone, toluene, ethylbenzene, dimethylnezene, methyl benzoate	Steam, IRA-45 solid amine adsorbent													shrey
10.4271/921187	Matteau, D		Space Station Freedom Carbon Dioxide Removal Assembly Two-Stage Rotary Sliding Vane Pump	1992-07-01	Adsorbent		Temperature vacuum swing
10.4271/901392	Woodward, L	Kay, R	Space Station Freedom Predevelopment Operational System Test (POST) Carbon Dioxide Removal Assembly	1990-07-01	Adsorbent	Fixed bed	Temperature vacuum swing
10.4271/941338	Rose, S.K	Tan, G	CO₂ Removal by Hydrophobic Molecular Sieves, II	1994-06-01	Adsorbent	Fixed bed	Pressure swing							>80
10.1016/j.apenergy.2018.02.144	Krekel, D.	Stolten, D.	The separation of CO2 from ambient air – A techno-economic assessment	2018-03-13	Adsorbent	Fluidised bed	Temperature swing			130	(0-2.35-6)	3.65	3.65		100			Support/PEI, steam, carrier gas	Waste support/PEI	14		Assumed full heat integration, zero heat input needed
10.4271/981622	Kay, R	Kay, R	International Space Station (ISS) Carbon Dioxide Removal Assembly (CDRA) Protoflight Performance Testing	1998-07-13	Adsorbent	Fixed bed	Temperature vacuum swing						0
10.4271/981804	El Sherif, D	MacKnight, A	Carbon Dioxide Removal System Using Pressure-Swing with Functionalized Carbon Molecular Sieves	1998-07-13	Adsorbent	Fixed bed	Pressure swing						0
10.1021/ef0002391	Satyapal, Sunita	Strange, Jeremy	Performance and Properties of a Solid Amine Sorbentfor Carbon Dioxide Removal in Space Life SupportApplications	2001-03-21	Adsorbent					>40			#VALUE!
10.4271/2006-01-2193	Wójtowicz, M	Filburn, T	Monolithic Sorbents for Carbon Dioxide Removal	2006-01-21	Adsorbent	Monolith							0
10.1140/epjst/e2009-01150-3	Lackner, K	Lackner, K	Capture of carbon dioxide from ambient air	2009-09-15	Adsorbent	Passive flow	Humidity swing					1.1	1.1		67
10.1021/es201180v	Wang, T	Wright, A	Moisture Swing Sorbent for Carbon Dioxide Capture from Ambient Air	2011-06-20	Adsorbent	Structured sheets	Humidity swing						0
10.1021/es102797w	Choi, S	Jones, C.W	Application of Amine-Tethered Solid Sorbents for Direct CO2 Capture from the Ambient Air	2011-02-16	Adsorbent	Fixed bed	Temperature swing			110			0
10.1002/cssc.201000355	Choi, S	Jones, C.W	Amine-Tethered Solid Adsorbents Coupling High Adsorption Capacity and Regenerability for CO2 Capture From Ambient Air	2011-05-16	Adsorbent		Temperature swing			110			0																		shrey
10.1021/ie201584t	Chaikittisilp, W	Jones, C.W	Poly(allylamine) - Mesoporous Silica Composite Materials for CO2 Capture from Simulated Flue Gas or Ambient Air	2011-11-17	Adsorbent		Temperature swing			120			0
10.1021/ja2100005	Goeppert, A	Narayann, S.R	Carbon Dioxide Capture from the Air Using a Polyamine BasedRegenerable Solid Adsorbent	2011-11-21	Adsorbent	Fixed bed	Temperature swing			85			0
10.1021/ef201224v	Chaikittisilp, W	Jones, C.W	Mesoporous Alumina-Supported Amines as Potential Steam-Stable Adsorbents for Capturing CO2 from Simulated Flue Gas and Ambient Air	2011-10-13	Adsorbent		Temperature vacuum swing			105			0
10.1016/j.egypro.2013.06.538	Wang, T	Luo, Z	A Moisture Swing Sorbent for Direct Air Capture of Carbon Dioxide: Thermodynamic and Kinetic analysis	2013-01-01	Adsorbent		Humidity swing						0
10.1039/C3TA10699C	He, H	Matyjaszewski, K	Carbon black functionalized with hyperbranched polymers: synthesis, characterization, and application in reversible CO2 capture	2013-04-26	Adsorbent		Humidity swing						0
10.1016/j.ijggc.2013.05.006	Veselovskaya, J.V	Okunev, A.G	Direct CO2 capture from ambient air using K2CO3/Al2O3 composite sorbent	2013-06-20	Adsorbent	Fixed bed	Temperature swing			150	7.3	0.3	2.04672		1
10.1039/c2cp43124f	Wang, T	Wright, A	Moisture-swing sorption for carbon dioxide capture from ambient air: a thermodynamic analysis	2012-11-05	Adsorbent		Humidity swing						0			2.05
10.1021/ef4001067	Bali, S	Jones, C.W	Oxidative Stability of Amino Polymer−Alumina Hybrid Adsorbents for Carbon Dioxide Capture	2013-02-15	Adsorbent	Fixed bed	Temperature swing			110			0
10.1021/es202647a	Stuckert, N.R	Yang, R.T	CO2 Capture from the Atmosphere and Simultaneous Concentration Using Zeolites and Amine-Grafted SBA-15	2011-10-27	Adsorbent	Fixed bed	Temperature vacuum swing			80-260	7.56	16.23	#VALUE!	>90%	1
10.1002/chem.201101480	Chaikittisilp, W	Jones, C.W	Poly (l-lysine) Brush–Mesoporous Silica Hybrid Material as a Biomolecule-Based Adsorbent for CO2 Capture from Simulated Flue Gas and Air	2011-01-01	Adsorbent		Temperature swing						0
10.1039/c1ee01681d	Wurzbacher, J	Steinfeld, A	Separation of CO2 from air by temperature-vacuum swing adsorption using diamine-functionalized silica gel	2011-06-27	Adsorbent	Fixed bed	Temperature vacuum swing			95	9.77	0.22	1.81229	97	1
10.1021/ja300034j	McDonald, T.M	Long, J.R	Capture of carbon dioxide from air and flue gas in the alkylamine-appended metal-organic framework mmen-Mg 2 (dobpdc)	2012-04-04	Adsorbent		Temperature vacuum swing			150	2.34		0.559908	96
10.1021/es301953k	Wurzbacher, J	Steinfeld, A	Concurrent Separation of CO 2 and H 2 O from Air by a Temperature-Vacuum Swing Adsorption/Desorption Cycle	2012-07-23	Adsorbent	Fixed bed	Temperature vacuum swing			95	11.20-14.52	0.28	#VALUE!
10.1016/j.cej.2012.02.013	He, L	McCurdy, P	Dynamic separation of ultradilute CO2 with a nanoporous amine-based sorbent	2012-02-06	Adsorbent	Fixed bed	Temperature swing			90			0
10.1021/jz300328j	Choi, S	Jones, C.W	Modification of the Mg/DOBDC MOF with Amines to Enhance CO2 Adsorption from Ultradilute Gases	2012-04-11	Adsorbent								0
10.1021/ie300691c	Kulkarni, A.R	Sholl, D.S	Analysis of Equilibrium-Based TSA Processes for Direct Capture of CO2 from Air	2012-06-01	Adsorbent	Monolith	Temperature vacuum swing			90	5.96	0.37	1.29317	88.5	1
10.1002/cssc.201200196	Didas, S.A	Jones, C.W	Role of amine structure on carbon dioxide adsorption from ultradilute gas streams such as ambient air	2012-01-01	Adsorbent		Temperature swing			120			0
10.1021/es401731p	Gebald, C	Steinfeld, A	Stability of amine-functionalized cellulose during temperature-vacuum-swing cycling for CO2 capture from air	2013-08-06	Adsorbent	Fixed bed	Temperature vacuum swing			90			0
10.1021/am400661b	Chen, Z	Yu, G	Polyethylenimine-impregnated resin for high CO2 adsorption: An efficient adsorbent for CO2 capture from simulated flue gas and ambient air	2013-06-28	Adsorbent	Fixed bed	Temperature swing			100			0
10.1016/j.egypro.2013.06.536	Brilman, D.W.F	Veneman, R	Capturing atmospheric CO2 using supported amine sorbents	2013-01-01	Adsorbent	Fixed bed	Temperature swing			80	2.4		0.331304	95
10.1039/c2ee24139k	He, H	Matyjaszewski, K	Reversible CO2 capture with porous polymers using the humidity swing	2013-01-01	Adsorbent		Humidity swing						0
10.1016/j.polymer.2013.08.002	He, H	Matyjaszewski, K	Porous polymers prepared via high internal phase emulsion polymerization for reversible CO2 capture	2013-08-11	Adsorbent		Humidity swing						0
10.1038/ncomms5228	Shekhah, O	Eddaoudi, M	Made-to-order metal-organic frameworks for trace carbon dioxide removal and air capture	2014-06-25	Adsorbent	Fixed bed	Temperature swing			50			0
10.1021/jp5025137	Didas, S.A	Jones, C.W	Thermal, oxidative and CO2 induced degradation of primary amines used for CO2 capture: Effect of alkyl linker on stability	2014-05-19	Adsorbent	Fixed bed	Temperature swing			120			0
10.1002/cssc.201301114	Goeppert, A	Narayann, S.R	Easily Regenerable Solid Adsorbents Based on Polyamines for Carbon Dioxide Capture from the Air	2014-01-01	Adsorbent	Fixed bed	Temperature vacuum swing			85	3.87		0.56729
10.1039/c3ee42328j	Lee, W.R	Hong, C.S	Diamine-functionalized metal-organic framework: Exceptionally high CO2 capacities from ambient air and flue gas, ultrafast CO2 uptake rate, and adsorption mechanism	2014-01-01	Adsorbent		Temperature swing			150			0
10.1016/j.ces.2014.05.018	Zhang, W	Snape, C.E	Capturing CO2 from ambient air using a polyethyleneimine–silica adsorbent in fluidized beds	2014-05-16	Adsorbent	Fluidised bed	Temperature swing			130	3.2	3.4	4.08461	High	100
10.1021/jz502032c	Didas, S.A	Jones, C.W	Effect of amine surface coverage on the Co-adsorption of CO2 and water: Spectral deconvolution of adsorbed species	2014-11-15	Adsorbent								0
10.1021/am501500q	Sakwa-Novak, M.A	Jones, C.W	Steam induced structural changes of a poly(ethylenimine) impregnated γ-alumina sorbent for CO2 extraction from ambient air	2014-05-23	Adsorbent	Fixed bed	Temperature swing			110			0
10.1126/science.aaa8938	Datta, S.J	Yoon, K.B	CO2 capture from humid flue gases and humid atmosphere using a microporous coppersilicate	2015-01-01	Adsorbent		Temperature vacuum swing			250			0
10.1021/acsami.5b07545	Sakwa-Novak, M.A	Jones, C.W	Role of Additives in Composite PEI/Oxide CO2 Adsorbents: Enhancement in the Amine Efficiency of Supported PEI by PEG in CO2 Capture from Simulated Ambient Air	2015-10-20	Adsorbent		Temperature swing			110			0
10.1038/srep08711	Jana, S	Pradhan, M	Halloysite Nanotubes Capturing Isotope Selective Atmospheric CO2	2015-03-04	Adsorbent	Fixed bed	Temperature swing			120			0
10.1021/es404430g	Gebald, C	Steinfeld, A	Single-component and binary CO2 and H2O adsorption of amine-functionalized cellulose	2014-01-17	Adsorbent	Fixed bed	Temperature vacuum swing			90	8.87		1.37392
10.1021/jacs.5b06823	Holewinski, A	Jones, C.W	Linking CO2 Sorption Performance to Polymer Morphology in Aminopolymer/Silica Composites through Neutron Scattering	2015-08-26	Adsorbent		Temperature swing			110			0
10.1002/anie.201506952	Kumar, A	Zaworotko, M.J	Direct Air Capture of CO2 by Physisorbent Materials	2015-10-06	Adsorbent		Temperature swing						0
10.1021/acs.accounts.5b00284	Didas, S.A	Jones, C.W	Amine−Oxide Hybrid Materials for CO2 Capture from Ambient Air	2015-09-10	Adsorbent								0
10.1002/cssc.201600834	Sayari, A	Mishra, P	Enhanced Adsorption Efficiency through Materials Design for Direct Air Capture over Supported Polyethylenimine	2016-10-10	Adsorbent	Fixed bed	Temperature swing			90			0
10.1021/jacs.6b05345	Bhatt, P.M	Eddaoudi, M	A Fine-Tuned Fluorinated MOF Addresses the Needs for Trace CO2Removal and Air Capture Using Physisorption	2016-07-08	Adsorbent		Temperature swing			105			0
10.1016/j.carbon.2016.07.057	Sivadas, D.L	Prabhakaran, K	Nitrogen-enriched microporous carbon derived from sucrose and urea with superior CO2 capture performance	2016-11-01	Adsorbent		Temperature swing			110			0
10.1002/cssc.201600768	Li, H	Zhou, H	Incorporation of Alkylamine into Metal–Organic Frameworks through a Brønsted Acid–Base Reaction for CO2 Capture	2016-01-01	Adsorbent								0
10.1021/acssuschemeng.6b01692	Darunte, L.A	Jones, C.W	Direct Air Capture of CO2 Using Amine Functionalized MIL-101(Cr)	2016-09-07	Adsorbent		Temperature swing			110			0
10.1016/j.cej.2015.09.009	Wang, T	Luo, Z	Preparation and kinetics of a heterogeneous sorbent for CO2 capture from the atmosphere	2015-09-10	Adsorbent	Revolving bed reactor							0
10.1016/j.cej.2015.08.035	Wurzbacher, J	Steinfeld, A	Heat and mass transfer of temperature-vacuum swing desorption for CO2 capture from air	2015-08-18	Adsorbent	Fixed bed	Temperature vacuum swing			95			0	99
10.1002/cssc.201601350	Sun, Q	Xiao, F	Porous Ionic Polymers as a Robust and Efficient Platform for Capture and Chemical Fixation of Atmospheric CO2	2017-03-23	Adsorbent		Temperature swing			100			0
10.1080/01496395.2017.1345943	Zerze, H	McHugh, A.J	Reusable poly(allylamine)-based solid materials for carbon dioxide capture under continuous flow of ambient air	2017-08-03	Adsorbent	Fixed bed	Temperature swing			110			0
10.1016/j.egypro.2017.03.1747	Yu, Q	Brilman, D.W.F	Design strategy for CO2 adsorption from ambient air using a supported amine based sorbent in a fixed bed reactor	2017-08-18	Adsorbent	Fixed bed	Temperature swing			80			0
10.1002/cssc.201700115	Potter, M.E	Jones, C.W	Role of Alumina Basicity in CO2 Uptake in 3-Aminopropylsilyl-Grafted Alumina Adsorbents	2017-04-07	Adsorbent		Temperature swing			110			0
10.1016/j.egypro.2017.03.1746	Elfving, J	Kauppinen, J	Characterization and Performance of Direct Air Capture Sorbent	2017-07-01	Adsorbent	Fixed bed	Temperature vacuum swing			80			0
10.1371/journal.pone.0179828	Shi, X	Lackner, K	Kinetic analysis of an anion exchange absorbent for CO2 capture from ambient air	2017-06-22	Adsorbent		Humidity swing						0
10.1021/acs.iecr.7b02613	Buijs, W	de Flart, S	Direct Air Capture of CO2 with an Amine Resin: A Molecular Modeling Study of the CO2 Capturing Process	2017-10-09	Adsorbent	Fixed bed	Temperature swing			100			0
10.1021/acs.iecr.6b03887	Sinha, A	Kawajiri, Y	Systems Design and Economic Analysis of Direct Air Capture of CO2 through Temperature Vacuum Swing Adsorption Using MIL-101(Cr)-PEI-800 and mmen-Mg2(dobpdc) MOF Adsorbents	2016-12-19	Adsorbent	Monolith	Temperature vacuum swing			100	9.68	0.8	2.45376		1
10.1021/acs.iecr.6b03887	Sinha, A	Kawajiri, Y	Systems Design and Economic Analysis of Direct Air Capture of CO2 through Temperature Vacuum Swing Adsorption Using MIL-101(Cr)-PEI-800 and mmen-Mg2(dobpdc) MOF Adsorbents	2016-12-19	Adsorbent	Monolith	Temperature vacuum swing			100	4.75	0.73	1.5415		1
	Ping, E	Eisenberger, P	Global Thermostat Low Cost Direct Air Capture Technology Summary of Global Thermostat ( GT ) Technology	2018-01-01	Adsorbent	Monolith	Temperature vacuum swing			90	4.64	0.74	1.45871	98.5	1
10.1016/j.jcou.2018.07.010	Parzuchowski, P	Zybert, M	Hyperbranched polyglycerols containing amine groups - Synthesis, characterization and carbon dioxide capture	2018-07-22	Adsorbent	Fixed bed	Temperature vacuum swing			90			0
10.1016/j.ces.2018.05.043	Rodríguez-Mosqueda, R	Brem, G	CO2 capture from ambient air using hydrated Na2CO3 supported on activated carbon honeycombs with application to CO2 enrichment in greenhouses	2018-05-26	Adsorbent	Monolith	Temperature swing			170			0
10.1021/acs.iecr.8b00566	Rodríguez-Mosqueda, R	Brem, G	Parametrical Study on CO2 Capture from Ambient Air Using Hydrated K2CO3 Supported on an Activated Carbon Honeycomb	2018-02-28	Adsorbent	Monolith	Temperature swing			170			0
10.1021/acs.iecr.8b00566	Rodríguez-Mosqueda, R	Brem, G	Parametrical Study on CO2 Capture from Ambient Air Using Hydrated K2CO3 Supported on an Activated Carbon Honeycomb	2018-02-28	Adsorbent	Monolith	Humidity swing			65			0
10.1016/j.jcou.2018.09.026	Vázquez, F.D	Piermartini, P	Power-to-X technology using renewable electricity and carbon dioxide from ambient air: SOLETAIR proof-of-concept and improved process concept	2018-10-15	Adsorbent	Fixed bed	Temperature vacuum swing			100	6.3	1.35	2.42631			-1.74
10.1016/j.energy.2018.08.090	Santori, G	Brandani, S	Adsorption artificial tree for atmospheric carbon dioxide capture, purification and compression	2018-08-14	Adsorbent	Fixed bed	Temperature vacuum swing			95	47.3	2.7	10.4088	96	9.5
10.1016/j.micromeso.2017.10.038	Sanz-Pérez, E.S	Sanz, R	Tuning the textural properties of HMS mesoporous silica. Functionalization towards CO2 adsorption	2017-10-26	Adsorbent		Temperature swing			110			0
10.1002/cssc.201600404	Sakwa-Novak, M.A	Jones, C.W	Poly(ethylenimine)-Functionalized Monolithic Alumina Honeycomb Adsorbents for CO2 Capture from Air	2016-06-15	Adsorbent	Monolith	Temperature swing			110			0
10.1002/cssc.201800438	Pang, S.H	Jones, C.W	Oxidatively-Stable Linear Poly(propylenimine)-Containing Adsorbents for CO2 Capture from Ultradilute Streams	2018-05-29	Adsorbent		Temperature swing			110			0
10.1016/j.compchemeng.2019.04.023	Drechsler, C	Agar, D.W	Simulation and optimization of a novel moving belt adsorber concept for the direct air capture of carbon dioxide	2019-07-12	Adsorbent	Moving bed	Temperature swing			111			0
10.1016/j.jcou.2019.02.002	Bajamundi, C.J.E	Ahola, J	Capturing CO2 from air: Technical performance and process control improvement	2019-03-01	Adsorbent	Fixed bed	Temperature vacuum swing			80	5.04-26.3	27.4	#VALUE!	95	6
10.1021/acsapm.9b00788	Sujan, A.R	Jones, C.W	Poly(glycidyl amine)-Loaded SBA-15 Sorbents for CO2 Capture from Dilute and Ultradilute Gas Mixtures	2019-10-16	Adsorbent		Temperature swing			110			0
10.3389/fclim.2019.00010	Beuttler, C	Wurzbacher, J	The Role of Direct Air Capture in Mitigation of Anthropogenic Greenhouse Gas Emissions	2019-11-21	Adsorbent		Temperature vacuum swing			80-120	5.8	1.4	#VALUE!	99.8	1	Negative
10.1021/acs.energyfuels.8b02821	Hou, C	Gao, X	Preparation of Quaternized Bamboo Cellulose and Its Implication in Direct Air Capture of CO2	2018-09-27	Adsorbent	Fixed bed	Humidity swing						0
10.1021/acssuschemeng.8b06203	Sujan, A.R	Lively, R.P	Direct CO2 Capture from Air using Poly(ethylenimine)-Loaded Polymer/Silica Fiber Sorbents	2019-02-05	Adsorbent	Fixed bed	Temperature vacuum swing			90			0	98
10.1016/j.enconman.2019.01.009	Zhao, R	Li, H	Thermodynamic exploration of temperature vacuum swing adsorption for direct air capture of carbon dioxide in buildings	2019-03-01	Adsorbent	Fixed bed	Temperature vacuum swing			95-130			#VALUE!
10.1021/acs.iecr.8b05042	Darunte, L.A	Jones, C.W	Moving beyond Adsorption Capacity in Design of Adsorbents for CO2 Capture from Ultradilute Feeds: Kinetics of CO2 Adsorption in Materials with Stepped Isotherms	2018-12-06	Adsorbent	Fixed bed	Temperature swing			115			0
10.1016/j.cesx.2019.100020	Bos, M.J	Brilman, D.W.F	Production of high purity CO2 from air using solid amine sorbents	2019-05-01	Adsorbent	Fixed bed	Temperature vacuum swing			116	12.5		2.43319
10.1021/acs.iecr.9b05457	Veselovskaya, J.V	Okunev, A.G	K2CO3-Containing Composite Sorbents Based on Thermally Modified Alumina: Synthesis, Properties, and Potential Application in a Direct Air Capture/Methanation Process	2020-01-31	Adsorbent	Fixed bed	Temperature swing			300-350			#VALUE!
10.1016/j.energy.2019.116587	Drechsler, C	Agar, D.W	Investigation of water co-adsorption on the energy balance of solid sorbent based direct air capture processes	2020-02-01	Adsorbent								0
10.1016/j.joule.2020.07.005	Shi, X	Chen, X	Moisture-Driven CO2 Sorbents	2020-08-19	Adsorbent	Fixed bed	Humidity swing						0																		shrey
10.1039/D0CP04335D	Wang, Z	Xu, Q	In situ Raman and XRD study of CO2sorption and desorption in air by a Na4SiO4-Na2CO3hybrid sorbent	2020-10-30	Adsorbent		Temperature swing			400			0																		shrey
10.1021/acs.iecr.0c03189	Wang, X	Chen, X	CO2 Absorption over Ion Exchange Resins: The Effect of Amine Functional Groups and Microporous Structures	2020-08-27	Adsorbent	Fixed bed	Humidity swing						0
10.1002/adsu.202000101	Sadiq, M.M	Thornton, A.W	A Pilot-Scale Demonstration of Mobile Direct Air Capture Using Metal-Organic Frameworks	2020-12-01	Adsorbent	Structured sheets	Temperature vacuum swing			80	5.76	2.448	3.24313	80	1		Helium	Helium
10.1039/d0ta05079b	Zhu, X	Wang, R	Efficient CO2 capture from ambient air with aminefunctionalized Mg–Al mixed metal oxides	2020-07-15	Adsorbent		Temperature vacuum swing			100			0
10.1039/d0cc02572k	Xu, X	Wood, C.D	Direct air capture (DAC) of CO2 using polyethylenimine (PEI) "snow": A scalable strategy	2020-05-28	Adsorbent	Fixed bed	Temperature swing			120			0
10.1007/s10450-020-00249-w	Stampi-Bombelli, V	Mazzotti, M	Analysis of direct capture of CO2 from ambient air via steam-assisted temperature–vacuum swing adsorption	2020-08-11	Adsorbent	Fixed bed	Temperature vacuum swing			95	10	0.25	1.87977	99.6	1
10.1038/s41560-020-00771-9	Deutz, S	Bardow, A	Life-cycle assessment of an industrial direct air capture process based on temperature–vacuum swing adsorption	2021-02-04	Adsorbent		Temperature vacuum swing			100	11.9	2.52	4.55303	99	1
10.3906/kim-2101-45	Kaya, G.G	Kaya, G.G	Polyethylene glycol/silica and carbon black/silica xerogel composites as an adsorbent for CO2 capture	2021-01-01	Adsorbent		Temperature swing			100			0
10.1021/acs.iecr.1c01229	Masoud, N	Bitter, J.H	Effect of Support Surface Properties on CO2 Capture from Air by Carbon-Supported Potassium Carbonate	2021-09-20	Adsorbent	Fixed bed	Temperature swing			200			0
10.1016/j.cej.2021.131875	Miao, Y	Li, J	Operating temperatures affect direct air capture of CO2 in polyamine-loaded mesoporous silica	2021-08-18	Adsorbent		Temperature swing			110			0
10.1016/j.clet.2021.100145	Wirawan, D	Tan, M.C	Textured carbon capture composite (C3) films for distributed direct air capture in urban spaces	2021-06-06	Adsorbent	Structured sheets	Temperature swing			100			0
10.1021/acs.jpcc.1c06924	Findley, J.M	Sholl, D.S	Computational Screening of MOFs and Zeolites for Direct Air Capture of Carbon Dioxide under Humid Conditions	2021-10-27	Adsorbent								0
10.1016/j.ijggc.2021.103431	Schellevis, H.M	Brilman, D.W.F	Process optimization of a fixed bed reactor system for direct air capture	2021-08-21	Adsorbent	Fixed bed	Temperature vacuum swing			120			0
10.1016/j.ces.2021.116885	Elfving, J	Sainio,T	Kinetic approach to modelling CO2 adsorption from humid air using amine-functionalized resin: Equilibrium isotherms and column dynamics	2021-06-22	Adsorbent		Temperature vacuum swing			100			0
10.1021/acsami.1c03661	Guo, M	Mi, J	A Highly Efficient and Stable Composite of Polyacrylate and Metal–Organic Framework Prepared by Interface Engineering for Direct Air Capture	2021-04-28	Adsorbent	Fluidised bed	Temperature vacuum swing			105			0
10.1016/j.joule.2021.05.023	Sabatino, F	Gazzani, M	A comparative energy and costs assessment and optimization for direct air capture technologies	2021-08-18	Adsorbent	Fixed bed	Temperature vacuum swing			80-130	4-12	0.5	#VALUE!	95	150
10.1039/d1ee01272j	Young, J	van der Spek, M	The impact of binary water-CO2 isotherm models on the optimal performance of sorbent-based direct air capture processes	2021-08-02	Adsorbent	Fixed bed	Temperature vacuum swing			100	9.9	0.8	2.49134	96.5	1
10.1021/acs.jpcc.2c01099	Correll, H	Braunecker, W.A	Fluorescent Probe of Aminopolymer Mobility in Bulk and in Nanoconfined Direct Air CO2 Capture Supports	2022-06-14	Adsorbent								0
10.1016/j.seppur.2022.121583	Miao, Y	Li, J	Minimizing the effect of oxygen on supported polyamine for direct air capture	2022-06-25	Adsorbent		Temperature swing			90			0
10.1016/j.enconman.2022.115794	Zhang, Z.X	Zhao, C.Y	Thermodynamics analysis of multi-stage temperature swing adsorption cycle for dilute CO2 capture, enrichment and purification	2022-05-26	Adsorbent	Fixed bed	Temperature swing			95	11.92		1.94269	90.51	15
10.1016/j.cej.2022.137958	Wu, J	Ge, T	The analysis and evaluation of direct air capture adsorbents on the material characterization level	2022-07-07	Adsorbent								0
10.1016/j.applthermaleng.2022.118043	Tang, C	Che, D	Investigation on the rotary regenerative adsorption wheel in a new strategy for CO2 enrichment in greenhouse	2022-01-08	Adsorbent	Fixed bed	Temperature swing						0
10.1021/acs.iecr.2c01695	Grimm, A	Gazzani, M	A Machine Learning-Aided Equilibrium Model of VTSA Processes for Sorbents Screening Applied to CO 2 Capture from Diluted Sources	2022-09-06	Adsorbent		Temperature vacuum swing			100			0
10.1016/j.oneear.2022.09.003	Sendi, M	Fennell, P	Geospatial analysis of regional climate impacts to accelerate cost-efficient direct air capture deployment	2022-10-21	Adsorbent	Fixed bed	Temperature vacuum swing			100	0	1.5-2.56	#VALUE!		150
10.1016/B978-0-323-95879-0.50045-X	Kim, S	Léonard, G	Process modelling of Direct Air Capture (DAC) of CO2 using solid amine sorbents	2022-08-01	Adsorbent	Fixed bed	Temperature vacuum swing			95			0	99.98	1
10.1021/acs.iecr.2c00681	Wiegner, J.F	Gazzani, M	Optimal Design and Operation of Solid Sorbent Direct Air Capture Processes at Varying Ambient Conditions	2022-08-31	Adsorbent		Temperature vacuum swing				0	3.6-12.24	#VALUE!	95	1
10.1016/j.ceja.2021.100187	van Schagen, T	Brilman, D.W.F	Development of a novel, through-flow microwave-based regenerator for sorbent-based direct air capture	2021-10-03	Adsorbent	Fixed bed	Temperature vacuum swing			100	25	1	5.27107		1
10.1016/j.ceja.2021.100187	Young, J	van der Spek, M	Process-informed adsorbent design guidelines for direct air capture	2022-12-17	Adsorbent	Fixed bed	Temperature vacuum swing			100	4.6	0.3	1.08588	98	1
10.1021/jacsau.1c00414	Rim, G	Jones, C.W	Sub-Ambient Temperature Direct Air Capture of CO2 using Amine-Impregnated MIL-101(Cr) Enables Ambient Temperature CO2 Recovery	2022-02-09	Adsorbent	Fixed bed	Temperature swing			25-60			#VALUE!
10.1021/acsami.2c11143	Min, Y.J	Jones, C.W	Direct Air Capture of CO2 Using Poly(ethyleneimine)-Functionalized Expanded Poly(tetrafluoroethylene)/Silica Composite Structured Sorbents	2022-09-01	Adsorbent	Structured sheets	Temperature swing			110	6.5		1.20873
10.1126/sciadv.adg1956	Chen, H	SenGupta, A.K	Direct air capture (DAC) and sequestration of CO 2 : Dramatic effect of coordinated Cu(II) onto a chelating weak base ion exchanger	2023-03-08	Adsorbent	Fixed bed	Temperature swing			80			0
10.1021/acs.iecr.2c02268	Kulkarni, V	Singh, S.K	Direct Air Capture of CO 2 over Amine-Modified Hierarchical Silica	2023-02-06	Adsorbent		Temperature swing			110			0
10.1016/j.seppur.2023.124580	Hosseini, A.A	Lashaki, M.J	A comprehensive evaluation of amine-impregnated silica materials for direct air capture of carbon dioxide	2023-07-19	Adsorbent	Fixed bed	Temperature swing			100			0
10.1021/acsmaterialslett.3c00708	Dong, H	Li, C	Amine-Functionalized Quasi-MOF for Direct Air Capture of CO 2	2023-08-31	Adsorbent	Fixed bed	Temperature swing			140			0
10.1016/j.ces.2023.119107	Tegeler, E	Balakotaiah, V	A novel contactor for reducing the cost of direct air capture of CO2	2023-07-20	Adsorbent	Helical channel	Temperature swing			100			0
10.1016/B978-0-443-15274-0.50188-8	Kim, S	Léonard, G	Optimization of large-scale Direct Air Capture (DAC) Model using SCR algorithm	2023-06-21	Adsorbent	Fixed bed	Temperature vacuum swing			120	11.5	3.76	6.06351	99	1
10.1016/j.cej.2023.143343	Dong, H	Gao, X	Humidity sensitivity reducing of moisture swing adsorbents by hydrophobic carrier doping for CO2 direct air capture	2023-05-04	Adsorbent	Fixed bed	Humidity swing			20-60			#VALUE!
10.1016/j.seppur.2023.123606	Yang, M	Xu, L	Hydrophobic functionalized amine-impregnated resin for CO2 capture in humid air	2023-03-16	Adsorbent		Temperature swing			110			0
10.1016/j.seppur.2022.123030	Wang, Y	Yang, R.T	Significantly enhancing CO2 adsorption on Amine-Grafted SBA-15 by boron doping and acid treatment for direct air capture	2022-12-26	Adsorbent	Fixed bed	Temperature swing			105			0
10.1021/jacs.2c12707	Rim, G	Jones, C.W	Support Pore Structure and Composition Strongly Influence the Direct Air Capture of CO 2 on Supported Amines	2023-03-27	Adsorbent	Fixed bed	Temperature swing			60	13.57		1.37472
10.1016/j.cej.2023.144525	Luukkonen, A	Inkeri, E	Improving adsorption-based direct air capture performance through operating parameter optimization	2023-06-29	Adsorbent	Fixed bed	Temperature vacuum swing			100			0
10.1016/j.mtsust.2023.100321	Ji, T	Gray, M	Energy-efficient and water-saving sorbent regeneration at near room temperature for direct air capture	2023-01-06	Adsorbent		Temperature swing						0
10.1021/acsenvironau.3c00010	Priyadarshini, P	Jones, C.W	Direct Air Capture of CO 2 Using Amine/Alumina Sorbents at Cold Temperature	2023-06-29	Adsorbent	Fixed bed	Temperature swing			60-80			#VALUE!
10.1016/j.psep.2023.01.008	Samaddost, L	Asl, E.A	Design of amine-functionalized resin via a facial method with efficient CO2 capture from air	2023-01-06	Adsorbent	Fixed bed	Temperature swing			100			0
10.1002/sus2.141	Wang, Y	Yu, L	Additives enhancing supported amines performance in CO 2 capture from air	2023-06-19	Adsorbent		Temperature vacuum swing			80			0
10.1016/j.energy.2023.128801	Chen, S	Jiang, L	Numerical study on a structured packed adsorption bed for indoor direct air capture	2023-08-26	Adsorbent	Fixed bed	Temperature swing			100	3.14	0.34	0.876446
10.1016/j.xcrp.2023.101389	Fu, D	Davis, M	Toward the feasible direct air capture of carbon dioxide with molecular sieves by water management	2023-05-17	Adsorbent	Fixed bed	Temperature vacuum swing			100	71		12.1298	95	150
10.1021/acs.iecr.3c01265	Grossman, Q	Mazzotti, M	Developing Versatile Contactors for Direct Air Capture of CO 2 through Amine Grafting onto Alumina Pellets and Alumina Wash-Coated Monoliths	2023-08-15	Adsorbent	Monolith/Fixed bed	Temperature swing			100			0
10.1016/j.cej.2024.149568	Balasubramaniam, B.M	Rajendran, A	Process-performance of solid sorbents for Direct Air Capture (DAC) of CO2 in optimized temperature-vacuum swing adsorption (TVSA) cycles	2024-02-14	Adsorbent	Fixed bed	Temperature vacuum swing			120	6-30	0.1-1.5	#VALUE!	>95%
	Lackner, K	Grimes, P	Carbon Dioxide Extraction from Air: Is It An Option?	1999-02-01	Cryogenic							50	50
doi.org/10.1016/j.ccst.2023.100127	Boetcher, S.K.S	von Hippel, T	Direct atmospheric cryogenic carbon capture in cold climates	2023-09-01	Cryogenic							30	30
10.1038/s41428-020-00429-z	Fujikawa, S.	Kunitake, T.	A new stragety for membrane-based direct air capture	2020-10-15	Membrane	Membrane		70	40,000			36	36	30
10.1021/acsami.1c06447	Hoshino, Y.	Taniguchi, I.	Assembly of Defect-Free Microgel Nanomembranes for CO2 Separation	2021-06-18	Membrane	Hydrogel nanomembranes		2380	1270								Helium (in lab scale), steam (for scale-up)	Helium (lab scale), steam (for scale-up), amine functionalized microgels, PES membrane, silica nanoparticles
10.1246/cl.190558	Fujikawa, S.	Kunitake, T.	Ultra-fast, Selective CO2 Permeation by Free-standing Siloxane Nanomembranes	2019-08-22	Membrane	Free-standing nanomembranes		10-12	40,000									PDMS, PAN, PHS, hexane
10.1016/S0011-9164(02)00722-1	Xu, Li	Chen, Huanlin	Study on CO2 removal in air by hydrogel membranes	2002-09-10	Membrane	Hollow fibres							0
10.1016/j.memsci.2018.12.028	Han, Y.	Ho, W.S.W.	Simultaneous effects of temperature and vacuum and feed pressures on facilitated transport membrane for CO2/N2 separation	2022-01-04	Membrane	Facilitated transport membrane		165	1451				0
10.1016/j.joule.2018.05.006	Keith, D.W	Heidel, K	A Process for Capturing CO2 from the Atmosphere	2018-08-15	Solvent	Cross-flow configration with horizontal air flow through ~50 um falling film of absorbent	Mineral displacement/temperature swing			900	5.25	1.32	4.29037	97.12% by mass (ASPEN)	150	4.7	1.36% O2, 1.51% N2, 0.01% H20, (all mass% from ASPEN Model)	Ca(OH)2, KOH	CaCO3	100 (smallest economically practical size)
	Lackner, K	Grimes, P	Carbon Dioxide Extraction from Air: Is It An Option?	1999-02-01	Solvent	Possible flow geometries to increase mass transfer include air filters, droplets of liquid falling, or packed towers.	Mineral displacement/temperature swing			N/A	4.07		#VALUE!	N/A	N/A	N/A	N/A	N/A	N/A	N/A	N/A	Cost estimated at $15 / tonne
10.17226/25259	Pacala, S.	Wilcox, J	Negative Emissions Technologies and Reliable Sequestration: A Research Agenda	2019-10-01	Solvent	Cross-flow packed bed, cooling tower apparatus	Mineral displacement/temperature swing			900	9.18-12.18	0.74-1.66	9.92-13.84	>=98%	1	8.2	N/A	Ca(OH)2, KOH	CaCO3	N/A	1000	Used configuration "C" from Joule 2018, Keith et. al., excluding the CO2 compression step
DOI: 10.1039/c9se00479c	Liu, C.M.	Bergerson, J.W.	A life cycle assessment of greenouse gas emissions from direct air capture and Fischer-Tropsch fuel production	2020-04-13	Solvent	Cross-flow packed bed	Mineral displacement/temperature swing			900		36	36		3					N/A	1100	Used configuration "D" from Joule 2018, CO2U pairing, CO2 is assumed to be delivered to FTS at 3 MPa instead of at atmospheric pressure
10.1016/j.seppur.2023.124398	Kasturi, A.	Tsouris, C.	An effective air–liquid contactor for CO2 direct air capture using aqueous solvents	2023-06-24	Solvent	cross current packed bed							0							0.000186259
10.1016/j.ccst.2022.100049	Barzagli, F.	Zhang, R.	Direct CO2 capture from air with aqueous and nonaqueous diamine solutions: a comparative investigation based on 13C NMR analysis	2022-04-19	Solvent	counter current packed bed							0
10.2139/ssrn.4283785	Kiani, A.	Puxty, G.	Direct Air Capture of CO2 using Amine-based Capture Technology	2022-11-22	Solvent	Counter Current fixed bed							0
10.1016/j.cej.2024.148765	Abdellah, M.	Feron, P.	A mass transfer study of CO2 absorption in aqueous solutions of isomeric forms of sodium alaninate for direct air capture application	2024-01-14	Solvent	Wetted wall column							0
10.1021/acs.iecr.9b04800	Custelcean, R.	Kidder, M.K.	Direct Air Capture of CO2 with Aqueous Amino Acids and Solid Bis-iminoguanidines (BIGs)	2019-11-26	Solvent	small scale CO2 loading in lab	Temperature swing						0
10.1016/j.cej.2023.147934	Momeni, A.	Mumford, K.A.	Direct air capture of CO2 using green amino acid salts	2023-12-09	Solvent	membrane	Pressure swing			80			0
10.1557/s43580-022-00260-z	Stamberga, D.	Custelcean, R.	Synergistic direct air capture of CO2 with aqueous guanidine/amino acid solvents	2022-03-08	Solvent	Lab scale bubbling experiments	Temperature swing						0
	CSIRO		Removing carbon dioxide from ambient air		Solvent	Counter Current fixed bed	Temperature swing			120			0
	Rolls Royce & CSIRO		Project ENCORE Direct Air Capture	1905-07-14	Solvent	Cooling tower	Temperature swing			120	3.6		0.721099
10.1016/j.ces.2023.119416	Filippo	Bisotti	Direct Air capture (DAC) deployment: A review of the industrial deployment	2023-10-21									0										Review paper
10.1016/j.jclepro.2019.03.086	Fasihi, M.	Breyer, C.	Techno-economic assessment of CO2 direct air capture plants - High Temp Aqueous Solution	2019-03-14	Solvent	Absorption Column with spraying solvent	Mineral displacement/temperature swing			900	5.112-8.1	1.3176-2.7504	#VALUE!	>97%	1			Ca(OH)2, KOH			0.365		Review Paper-this row includes just the High Temperature Liquid Sorbent part								shrey
10.1016/j.ces.2023.119416	Bisotti, F.	Hovland, J.	Direct Air capture (DAC) deployment: A review of the industrial deployment- CE Type Solvent	2023-10-21	Solvent	Same as Carbon Engineering DAC Process	Mineral displacement/temperature swing						0								500		Review paper	Industrial review on an implementation level, not very technical and hence no design considerations separately specified.							shrey
10.1021/acscatal.0c03639	Sara E. Renfrew	Peter Strasser	Electrochemical Approaches toward CO2 Capture and Concentration	2020-10-26	Solvent								0										Review Paper-this row includes just the CE-type liquid sorbent	Process is using electrolysis, MnO2 as cathod.
10.1021/acscatal.0c03639	Sara E. Renfrew	Peter Strasser	Electrochemical Approaches toward CO2 Capture and Concentration	2020-10-26	Solvent								0
doi.org/10.1002/cssc.202102533	Ali Hemmatifar	T. Alan Hatton	Electrochemically mediated direct CO2 capture by a stackable bipolar cell	2022-01-21	Electrochemical - adsorbent	flow by (gas in contact with electrode)	Electroswing adsorption/desorption	Not reported (100%)		room temperature		2.56	#VALUE!	0.1 % (~1000 ppm)	1			electrodes made of poly(vinylanthraquinone) (PVAQ)		lab-scale electrodes 2 x 2 cm2	lab scale bipolar stack: 3 modules of 2.5 x 15 cm2	Faradaic electro-swing reactive adsorption
doi.org/10.1038/s41586-023-06060-1	Peng Zhu	Haotian Wang	Continuous carbon capture in an electrochemical solid-electrolyte reactor	2023-06-28	Electrochemical - Adsorbent	flow by (gas in contact with electrode)	Electroswing adsorption/desorption	Not reported (100%)		room temperature		3.4	#VALUE!	> 99%	1		water vapor and others (not reported)	Electrodes made of Pt/C and IrO2 as electrocatalysts for ORR and OER, respectively.		5 x 5 cm2		Electro Swing Adsorption
10.1021/acs.est.2c01944	Qingdian Shu	Hubertus V. M. Hamelers	Direct air capture using electrochemically regenerated anion exchange resins	2022-08-04	Electrochemical - Adsorbent	flow through - packed bed	pH swing of rich solvent	Not reported (100%)		room temperature		12.2	#VALUE!	>95%	1	6.65		Anion exchange ressins (AmberLite HPR4800 OH) and 0.5 M NaOH solvent		10 x 10 cm2 electrochemical cell	lab scale - 2 electrodes	pH swing enhanced with solid adosorbent
10.1002/adsu.202300250	Muhammad Bilal	Kai Landskron	Enhancing supercapacitive swing adsorption of CO2 with adcanced activated carbon electrodes	08/16/223	Electrochemical - Adsorbent	Not reported (seems flow by liquid in contact with electrode)	Supercapacitive swing adsorption	Not reported (100%)		room temperature		4.02	#VALUE!	25% from 15% inlet concentration				supercapacitive electrodes and NaCl solution in contact with CO2		49 cm2	lab scale - 2 electrodes	Supercapacitive swing adsorption
10.1039/d2nr00748g	Trevor B Binford	Alexander C Forse	Enhancing the capacity of supercapacitive swing adsorption CO2 capture by tuning charging protocols	2022-05-19	Electrochemical - Adsorbent	gas in contact with electrode	Supercapacitive swing adsorption	Not reported (100%)		room temperature		14.3	#VALUE!					supercapacitive electrodes and NaCl solution in contact with CO2		1.2 cm2	lab scale - 2 electrodes	Supercapacitive swing adsorption
10.1039/c9ee02412c	Sahag Voskian	T. Alan Hatton	Faradaic electro-swing reactive adsorption for CO2 capture	2019-09-30	Electrochemical - Adsorbent	flow by (gas in contact with electrode)	Electroswing adsorption/desorption	Not reported (100%)		room temperature		0.9-2	#VALUE!					electrodes made of poly(vinylanthraquinone) (PVAQ-CNT) anode and polyvinylferrocene (PVFc-CNT) cathodes		4 cm2	lab scale - 2 electrodes and stack	Faradaic electro-swing reactive adsorption
10.1002/smll.202207834	Muhammad Bilal	Kai Landskron	High-voltage supercapacitive swing adsorption of carbon dioxide	2023-03-12	Electrochemical - Adsorbent	Not reported (seems flow by liquid in contact with electrode)	Supercapacitive swing adsorption	Not reported (100%)		room temperature		1.6	#VALUE!	25% from 15% inlet concentration	1			Garlic roots-derived activated carbon electrodes		36 cm2	lab scale - 2 electrodes	Supercapacitive swing adsorption
10.1021/acsapm.1c00746	Tamara Winter	Markus Gallei	Redox-responsive 2-Aminoanthraquinone core-shell particles for structural colors and carbon capture	2021-08-12	Electrochemical - Adsorbent	ionic liquid in contact with electrode in presence of CO2	Electroswing adsorption/desorption	Not reported (100%)		room temperature			#VALUE!		1			Core-shell particles: glycidyl methacrylate within the shell and 2-aminoanthraquinone(2-AAQ) core + ionic liquid		Not reported	lab scale - 2 electrodes	Faradaic electro-swing reactive adsorption
1021/acsami.9b03598	Shan Zhu	Kai Landskron	Relationships between electrolyte concentration and the supercapacitive swing adsorption of CO2	2019-05-06	Electrochemical - Adsorbent	NaCl liquid in contact with supercapacitive electrodes	Supercapacitive swing adsorption	Not reported (100%)		room temperature		2.2	#VALUE!	27% from 15% inlet concentration	1			activated carbon electrodes		36 cm2	lab scale - 2 electrodes	Supercapacitive swing adsorption
10.1002/anie.201310308	Berenika Kokoszka	Kai Landskron	Supeercapacitive swing adsorption of carbon dioxide	2014-02-24	Electrochemical - Adsorbent	NaCl liquid in contact with supercapacitive electrodes	Supercapacitive swing adsorption	Not reported (100%)		room temperature			#VALUE!		1			activated carbon electrodes			lab scale - 2 electrodes	Supercapacitive swing adsorption
10.1021/acs.est.8b00980	Louis Legrand	Hubertus V. M. Hamelers	Solvent-free CO2 capture using memrbane capacitive dionization	2018-07-11	Electrochemical - Adsorbent	water in contact with supercapacitive electrodes	Supercapacitive swing adsorption	Not reported (100%)		room temperature		1.7	#VALUE!		1			activated carbon electrodes + cation and anion exchange membranes		50 cm2	lab scale - 2 electrodes	Supercapacitive swing adsorption, batch mode
10.1038/s41467-024-52219-3	Zhen Xu	Alexandre C. Forse	Enhancing electrochemical carbon dioxide capture with supercapacitors	2024-09-08	Electrochemical - Adsorbent	1 M Na2SO4 in contact with supercapacitive electrodes	Supercapacitive swing adsorption	Not reported (100%)		room temperature		0.4						activated carbon electrodes			lab scale - 2 electrodes	Supercapacitive swing adsorption, batch mode
10.1038/s41467-020-16510-3	McQueen, Noah	Wilcox, Jennifer	Ambient weathering of magnesium oxide for CO2 removal from air	2020	Mineral Looping	Ambient beds	Temperature swing			600-800	5.89-7.97	0.308-0.309	#VALUE!					MgCO3		64000	180000	TEA paper only									Max
10.1016/j.jclepro.2019.118330	Erans, Maria	Manovic, Vasilije	Carbonation of lime-based materials under ambient conditions for direct air capture	2020-01-01	Mineral Looping		Temperature swing			850			0					CaO / Ca(OH)2													Max
https://assets.website-files.com/639c8f646dc35afd81aeebc2/63c563a258baba2baf4813d9_Heirloom_Perspective-Article.pdf	McQueen, Noah	Scholten, Max	A scalable direct air capture process based on accelerated weathering from calcium hydroxide	2022-01-01	Mineral Looping	Vertically stacked trays	Temperature swing			900	5.4		3.05524					CaCO3													Max
10.1016/j.xcrp.2022.100791	Ryan Long-Innes	Henning Struchtrup	Thermodynamic loss analysis of a liquid_x0002_sorbent direct air carbon capture	2022-03-16	Solvent	Large fans expose air to sorbent material wetted with potassium hydroxide	Mineral displacement/temperature swing			900			0		151	5.0143		Ca(OH)2, KOH			980	Used configuration "A" from Joule 2018, Keith et. al.									shrey
10.1016/j.apenergy.2022.119895	Keju An	Sean T. McCoy	The impact of climate on solvent-based direct air capture systems	2022-09-06	Solvent	Conventional cooling tower systems, cross flow configuration with high performance packing material	Mineral displacement/temperature swing			900			0		151	2.7-7.3 (6.6) depends on Relative Humidity and Operating Conditions		Ca(OH)2, KOH			1000	The heat and cooling duties for both thermal and electrical components are provided in Table 5 for different CO2 capture rates.									shrey
OSTI ID: 1909091	Keju An	Sean T. McCoy	Climate Impact on CO2 Capture Efficiency and Levelized Cost of Liquid solvent-based DAC(Direct Air Capture) System	2022-10-23	Solvent	Conventional cooling tower systems, cross flow configuration with high performance packing material	Mineral displacement/temperature swing			900			0		151			Ca(OH)2, KOH			1000										shrey
10.1088/2516-1083/abf1ce	Noah McQueen	Jennifer Wilcox	A review of direct air capture (DAC): scaling up commercial technologies and innovating for the future	2021-04-16	Solvent	Some literature on Counter-flow, some on Cross-flow	Mineral displacement/temperature swing			900	5.25-8.1	1.3176-1.8	#VALUE!		1-150			Ca(OH)2 + (KOH or NaOH)			1000	Ranges are spanning the papers reviewd in this articles, each of these papers have also separately been enlisted here.									shrey
10.1038/345486b0	Seifritz, W		CO2 Disposal by means of silicates	1990	Mineral Looping								0									Used as basis for the start of the field of mineral looping									Max
10.1002/14356007.a15_595.pub2	Margarete Seeger	Otto S. Akkerman	Magnesium Compounds	2011	Mineral Looping								0									Used as a reference for the hydration states that make mineral looping with MgCO3 less attractive than CaCO3									Max
https://8rivers.com/portfolio/calcite/			8Rivers Calcite	2024	Mineral Looping								0									Used for basic information on the 8Rivers Calcite process									Max
https://www.origencarbon.com/technology/			Origen Carbon	2024	Mineral Looping								0									Used for basic information on Origen Carbon process and contactor design									Max
https://8rivers.com/8-rivers-calcite-technology-wins-department-of-energy-dac-hub-grant-funding/			8Rivers Calcite	2024	Mineral Looping								0									Used for reference to 8Rivers Calcite's air contactor design									Max
10.1021/es070874m	Frank Zeman		Energy and Material Balance of CO2 Capture from Ambient Air	2007-09-26	Solvent	Pumps and blowers in absorption tower	Mineral displacement/temperature swing			900	7.25	2.79545	6.89739		80			Ca(OH)2, NaOH				No TEA									shrey
10.1021/es702607w	JOSHUAH K. STOLAROFF	GREGORY V. LOWRY	Carbon Dioxide Capture from Atmospheric Air Using Sodium Hydroxide Spray	2008-03-06	Solvent	NaOH spray-based contactor	Mineral displacement/temperature swing						0					NaOH				energy values just for the spray contactor, not for the whole process	They have the cost value for the contactor, not for the process hence not including this in the TEA sheet								shrey
http://dx.doi.org/10.1016/j.ijggc.2009.02.003	Maryam Mahmoudkhani	David W. Keith	Low-energy sodium hydroxide recovery for CO2 capture from atmospheric air—Thermodynamic analysis	2009-03-24	Solvent	NaOH sprayed in the contactor	Mineral displacement/temperature swing			800-860			#VALUE!		100			NaOH + Na2O.3TiO2				The energy value is just for the sorbent regeneration loop, it is almost half compared to normal ca-loop based regeneration	No TEA								shrey
https://doi.org/10.3389/fclim.2020.618644	Noah McQueen	Jennifer Wilcox	Natural Gas vs. Electricity for Solvent-Based Direct Air Capture	2021-01-27	Solvent	cross-flow (horizontal flow of the air), counter-current (vertical flows between air and solvent)	Mineral displacement/temperature swing			900	0.8	0.2	0.652628	>=98%	150			XOH, Ca(OH)2			1000										shrey
https://doi.org/10.3389/fclim.2024.1394728	Bjørn-Gustaf J. Brooks	Jonathan D. Ogland-Hand	The performance of solvent-based direct air capture across geospatial and temporal climate regimes	2024-04-29	Solvent		Mineral displacement/temperature swing			900			0					KOH, Ca(OH)2			1000	No TEA	More sequestration focused								shrey
Direct Air Capture of CO2 with Chemicals | American Physical Society (aps.org)	Robert Socolow	Jennifer Wilcox	Direct Air Capture of CO2 with Chemicals	2011-06-01	Solvent	squat absorber design	Mineral displacement/temperature swing			900	8.1	1.78	6.36285		100			NaOH, Ca(OH)2			1000										shrey
10.1007/s10584-012-0679-y	Marco Mazzotti	Robert H. Socolow	Direct air capture of CO2 with chemicals: optimization of a two-loop hydroxide carbonate system using a countercurrent air-liquid contactor	2013-01-15	Solvent	Countercurrent air liquid contactor. Sulzer Mellapak structured packing materials: Mellapak 250.Y (M-250Y), Mellapak 500.Y (M-500Y), and Mellapak CC (M-CC)	Mineral displacement/temperature swing			900	8.1	1.78	6.36285					NaOH, Ca(OH)2			1000										shrey
dx.doi.org/10.1021/es502887y	Frank Zeman		Reducing the Cost of Ca-Based Direct Air Capture of CO2	2014-09-10	Solvent	counter flow	Mineral displacement/temperature swing			900	6.7	1.728	5.51876					NaOH, Ca(OH)2			1000										shrey
doi: 10.1098/rsta.2012.0137	Geoffrey Holmes	David W. Keith	An air−liquid contactor for large-scale capture of CO2 from air	2012-09-10	Solvent	cross flow	Mineral displacement/temperature swing						0					NaOH, Ca(OH)2			1000	This paper discusses different air contactor setups	Has provided total contactor cost of the order of $60 per tonne CO2								shrey
10.1007/s10584-005-9026-x	DAVID W. KEITH	JOSHUAH K. STOLAROFF	CLIMATE STRATEGY WITH CO2 CAPTURE FROM THE AIR	2005	Solvent	like water-air heat exchangers in which fans blow air past a system of flowing sorbent	Mineral displacement/temperature swing				17-54	3-3.5	#VALUE!		101.325	5		NaOH, Ca(OH)2			76										shrey
10.1016/j.cep.2006.03.015	Renato Baciocchi	Marco Mazzotti	Process design and energy requirements for the capture of carbon dioxide from air	2006-04-25	Solvent	use of state-of-the-art absorption columns equipped with commercial structured packings	Mineral displacement/temperature swing			900	6.04-8.8	1.584-1.794	#VALUE!		58			NaOH, Ca(OH)2			420	The real energy demand is about 17-12 GJ/tCO2 using 35%efficiency for electricity generation and 75%efficiency for direct utilization of thermal energy									shrey
10.1016/j.joule.2021.05.023	Francesco Sabatino	Matteo Gazzani	A comparative energy and costs assessment and optimization for direct air capture technologies	2021-08-18	Solvent	Cross/counter flow	Temperature/pressure swing	0.97		124	18.01-48.16	1.04-1.08	#VALUE!	>97	1		water-N2-O2	MEA		2.1	3.1
10.1016/j.cej.2024.148764)	Rebecca V. McQuillan	Kathryn A. Mumford	Evaluation of potassium glycinate as a green solvent for direct air capture and modelling its performance in hollow fiber membrane contactors	2024-02-01	Solvent	Membrane	Temperature swing			<90			#VALUE!					Potassium Glycinate
10.1016/j.memsci.2021.119244	Yang Han	W.S. Winston Ho	Polymeric membranes for CO2 separation and capture	2021-03-11	Membrane			50	1300-1800				0
10.1557/s43577-022-00313-	Shigenori Fujikawa	Roman Selyanchyn	Direct air capture by membranes	2022-04-01	Membrane			40	10,000			50	50	80
10.3389/fceng.2021.668867	Christophe Castel	Eric Favre	Membrane Processes for Direct Carbon Dioxide Capture From Air: Possibilities and Limitations	2021-04-01	Membrane			680	2,500			10-64,8	#VALUE!	20
10.1002/app.54802	Palash Panja	Milind Deo	Understanding the performance of membrane for direct air capture of CO2	2023-10-03	Membrane			200				43-67	#VALUE!	1.4
10.1016/j.cej.2023.144251	Qingdian Shu	Philipp Kuntke	Optimization of an electrochemical direct air capture process with decreased CO2 desorption pressure and addition of background electrolyte	2023-08-15	Electrochemical - solvent	Not reported	Redox-mediated pH swing	Not reported (100%)	Not applicable	25		5.6	5.6	>95%	0.3	Not reported	N2, O2, H2O	KOH, K2SO4
10.1149/1945-7111/ad1acf	Alexander P. Muroyama	Lorenz Gubler	Performance Enhancement of a Membrane Electrochemical Cell for CO2 Capture	2024-01-17	Electrochemical - solvent	Not reported	Redox-mediated pH swing	Not reported (100%)	Not applicable	25		6.6	6.6	Not reported	Not reported	Not reported	H2, H2O	KOH				Energy consumption was experimentally obtained by feeding pure K2CO3 solution as a mimic spent absorbent into the electrochemical cell.
10.1039/D3EE03024E	Shijie Liu	David Sinton	Direct air capture of CO2 via cyclic viologen electrocatalysis	2024-01-10	Electrochemical - solvent	Not reported	Redox-mediated pH swing	Not reported (100%)	Not applicable	22		3.8	3.8	Not reported (>95%)	1	4.74	Not reported (H2O)	Li2CO3, LiCl, BPPV
10.1021/acssuschemeng.3c08430	Mu Lin	Philipp Kuntke	Energy Efficient Carbon Capture through Electrochemical pH Swing Regeneration of Amine Solution	2024-04-30	Electrochemical - solvent	Not reported	Redox-mediated pH swing	Not reported (100%)	Not applicable	25		1.4	1.4	>99%	0.1	Not reported	Not reported (H2O)	MDEA				CO2-saturated MDEA fed into the electrochemical cell and vacuum pump applied for CO2 desorption
10.1038/s41467-022-29791-7	Shijian Jin	Michael J. Aziz	Low energy carbon capture via electrochemically induced pH swing with electrochemical rebalancing	2022-04-19	Electrochemical - solvent	Not reported	Redox-mediated pH swing	Not reported (100%)	Not applicable	25		2.8	2.8	Not reported (>95%)	1	Not reported	Not reported (H2O)	KCl, DSPZ, K4Fe(CN)6, K3Fe(CN)6				Energy consumption extrapolated from experiments with 0.1 – 0.5 bar CO2 in the feed gas.
10.1038/s41467-023-35866-w	Hyowon Seo	T. Alan Hatton	Electrochemical direct air capture of CO2 using neutral red as reversible redox-active material	2023-01-19	Electrochemical - solvent	Not reported	Redox-mediated pH swing	Not reported (100%)	Not applicable	25		1.5	1.5	Not reported (>95%)	1	89.13	Not reported (H2O)	KCl, neutral red, nicotinamide				Energy consumption calculated from cyclic voltammetry results.
10.1021/acs.iecr.9b05641	Francesco Sabatino	Martin van Sint Annaland	Evaluation of a Direct Air Capture Process Combining Wet Scrubbing and Bipolar Membrane Electrodialysis	2020-01-14	Electrochemical - solvent	Cross flow cooling tower	Bipolar membrane electrodialysis	Not reported (100%)	Not applicable	21		5.4-21.8	#VALUE!	>95%	1	Not reported	Not reported (H2O)	KOH				Energy consumption does not include CO2 compressing from 1 to 150 bar, at a low current density. For optimal economics, energy consumption is 21.8 Gj/t at a reasonable current density.
10.1021/acs.iecr.2c00889	Francesco Sabatino	Martin van Sint Annaland	Modeling , Optimization , and Techno-Economic Analysis of Bipolar Membrane Electrodialysis for Direct Air Capture Processes	2022-08-09	Electrochemical - solvent	Cross flow cooling tower	Bipolar membrane electrodialysis	Not reported (100%)	Not applicable	25		7.9-28	#VALUE!	>95%	1	Not reported	Not reported (H2O)	KOH
10.1038/s41560-018-0150-z	Flavien M. Brethomé	Radu Custelcean	Direct air capture of CO2 via aqueous-phase absorption and crystalline-phase release using concentrated solar power	2018-07-01	Solvent	Household humidifier	temperature swing-precipitation
10.1021/acssuschemeng.0c03800	Francesco Barzagli	Maurizio Peruzzini	Screening Study of Different Amine-Based Solutions as Sorbents for Direct CO2 Capture from Air	2020-08-28	Solvent	Laboratory packed bed	No regeneration studied
10.1016/j.ica.2021.120256	Francesco Barzagli	Fabrizio Mani	Direct CO2 air capture with aqueous 2-(ethylamino)ethanol and 2-(2-aminoethoxy)ethanol: 13C NMR speciation of the absorbed solutions and study of the sorbent regeneration improved by a transition metal oxide catalyst	2021-01-12	Solvent	Laboratory packed bed	Temperature swing aided with catalysts
DOI: 10.1039/c8cc08574a	Jan M. Hanusch	Karl Gademann	Pyrrolizidines for direct air capture and CO 2 conversion	2018-12-21	Solvent	Not reported	No regeneration studied
10.1002/ghg.2302	Ali Kiani	Paul Feron	A study on degradation and CO2 capture performance of aqueous amino acid salts for direct air capture applications	2024-08-16	Solvent	A wetted wall column	temperature swing			120-150
10.1016/j.molliq.2024.124022	Jon Hastings	Jon Hastings	Thermal stability and vapor-liquid equilibrium of aqueous solutions of choline and tetramethylammonium taurate	2024-03-01	Solvent	Not Relevant	temperature swing <100 C			<100 (not reported directly, but their degradation study was at this temperature
10.1016/j.cej.2024.149411	Houssam Bouaboula	Abdelghafour Zaabout	Comparative review of Direct air capture technologies: From technical, commercial, economic, and environmental aspects	2024-03-15	Solvent	Not relevant
10.1016/j.seppur.2023.123154	Masood S Alivand	Kathryn A Mumford	Facile Fabrication of Monodispersed Carbon Sphere: A Pathway Toward Energy-Efficient Direct Air Capture (DAC) Using Amino Acids	2023-07-19	Solvent	Membrane	Temperature swing
10.1016/j.seppur.2023.123154	Abishek Kasturi	Costas Tsouris	Determination of the regeneration energy of direct air capture solvents/sorbents using calorimetric methods	2023-04-01	Solvent	Stirred tank reactor	temperature swing/precipitation			80-100
10.1021/acssuschemeng.3c06259	Guokun Liu	R. C. Darton	Numerical Modeling and Comparative Analysis of Electrolysis and Electrodialysis Systems for Direct Air Capture	2024-02-24	Electrochemical - solvent	Not reported	Redox-mediated pH swing	Not reported (100%)	Not applicable	25		28.5	28.5	<10%	1	Not reported	O2 (mainly), H2O	K2CO3
10.1021/acssuschemeng.3c06259	Guokun Liu	R. C. Darton	Numerical Modeling and Comparative Analysis of Electrolysis and Electrodialysis Systems for Direct Air Capture	2024-02-24	Electrochemical - solvent	Not reported	Bipolar membrane electrodialysis	Not reported (100%)	Not applicable	25		33	33	Not reported (>95%)	1	Not reported	Not reported (H2O)	K2CO3
10.1016/j.ccst.2024.100268	Huang, L	Zhao, H	Design of alkali metal oxide adsorbent for direct air capture: Identification of physicochemical adsorption and analysis of regeneration mechanism	2024-08-01	Adsorbent		Temperature swing			200
10.1007/s10450-024-00526-y	Ward, A	Pini, R	The impact of design and operational parameters on the optimal performance of direct air capture units using solid sorbents	2024-08-14	Adsorbent	Fixed bed	Temperature vacuum swing				9.4	0.15		>95%	1
10.1016/j.cej.2024.154090	Shi, W.K	Liang, J	Bi-disperse adsorption model of the performance of amine adsorbents for direct air capture	2024-07-18	Adsorbent	Fixed bed	Temperature swing
10.1021/acs.iecr.4c01392	Stampi-Bombelli, V	Mazzotti, M	On Comparing Packed Beds and Monoliths for CO2 Capture from Air Through Experiments, Theory, and Modeling		Adsorbent	Fixed bed and structured monolith	Temperature swing			100
10.1039/D4CC01634C	Jue, M.L	Pang, S.H	Improving the direct air capture capacity of grafted amines via thermal treatment	2024-06-10	Adsorbent
10.1002/smll.202401303	Nicotera, I	Simari, C	Quaternized Graphene for High-Performance Moisture Swing Direct Air Capture of CO2	2024-06-10	Adsorbent		Humidity swing			50
10.1016/j.ccst.2024.100237	Hua, J	Zhang, Z	Direct air capture of CO2 by amine-impregnated resin: The effect of resin pore structure and humid conditions	2024-05-31	Adsorbent	Fixed bed	Temperature swing			120
10.1021/acs.chemmater.4c00889	Baumann, A.E	Soles, C.L	Measuring the Influence of CO2 and Water Vapor on the Dynamics in Polyethylenimine To Understand the Direct Air Capture of CO2 from the Environment	2024-06-05	Adsorbent
10.3390/separations11060160	Chimani, F.M	Fuchs, J	Evaluation of CO2/H2O Co-Adsorption Models for the Anion Exchange Resin Lewatit VPOC 1065 under Direct Air Capture Conditions Using a Novel Lab Setup	2024-05-22	Adsorbent	Fixed bed	Temperature vacuum swing			70-90
10.1021/acs.energyfuels.4c01328	Al-Absi, A.A	Mahinpey, N	Amine Sorbents for Sustainable Direct Air Capture: Long-Term Stability and Extended Aging Study	2024-04-25	Adsorbent
10.1016/j.seppur.2024.127668	Xu, R	Kang, Y.T	A general Energy-Efficient strategy for optimizing CO2 Capture: Designing and harnessing the rapid adsorption kinetics of Amine-Impregnated adsorbents	2024-04-24	Adsorbent	Fixed bed	Temperature vacuum swing			120
10.1002/macp.202400023	Hunter-Sellars, E	Pang, S.H	Oxidation of Supported Amines for CO2 Direct Air Capture: Assessing Impact on Physical Properties and Mobility via NMR Relaxometry	2024-04-24	Adsorbent
10.1016/j.seppur.2024.127999	Zhao, S	Lin, H	Amine-functionalized macroporous resin for direct air capture with high CO2 capacity in real atmospheric conditions: Effects of moisture and oxygen	2024-05-18	Adsorbent	Fixed bed	Temperature swing			100
10.1021/acs.energyfuels.4c01368	Low, M.A	Petit, C	Physicochemical Properties, Equilibrium Adsorption Performance, Manufacturability, and Stability of TIFSIX-3-Ni for Direct Air Capture of CO2	2024-06-18	Adsorbent		Temperature swing			160
10.1021/acs.iecr.3c04535	Liu, H	Jian, D	Minimal Kinetic Model of Direct Air Capture of CO2 by SupportedAmine Sorbents in Dry and Humid Conditions	2024-03-19	Adsorbent	Fixed bed
10.1016/j.cep.2024.109735	Wang, S	Cheng, S	The amine-functionalized alumina captures CO2 directly from the ambient air in the rotating adsorption bed	2024-05-01	Adsorbent	Rotary bed	Temperature swing			105
10.1038/s44286-024-00032-6	Holmes, H.E	Lively, R.P	Water management and heat integration in direct air capture systems	2024-03-05	Adsorbent
10.1016/j.jece.2024.112193	Mahajan, S	Lahtinen, M	Evaluating the viability of ethylenediamine-functionalized Mg-MOF-74 in direct air capture: The challenges of stability and slow adsorption rate	2024-04-01	Adsorbent	Fixed bed	Temperature vacuum swing			120
10.1016/j.seppur.2024.126720	Yuan, H	Yang, R.T	Amine-grafted on boron modified SBA-15 for direct air capture of CO2	2024-02-15	Adsorbent
10.1016/j.ccst.2024.100199	Ji, Y	Jiang, L	Techno-economic analysis on temperature vacuum swing adsorption system integrated with pre-dehumidification for direct air capture	2024-08-31	Adsorbent	Fixed bed	Temperature vacuum swing			95	15.49
10.1021/acs.iecr.3c03771	Oduntan, A	Chuang, S.S.C	Weakly Adsorbed CO2 and H2O Species on Monoethanolamine Films in a Room-Temperature CO2 and Direct Air Capture Cycle: An In Situ Infrared Study	2024-02-06	Adsorbent
10.1088/1748-9326/ad239f	Lim, T.H	Skerlos, S.J	Microwave-based CO2 desorption for enhanced direct air capture: experimental validation and techno-economic perspectives	2024-02-16	Adsorbent	Fixed bed	Temperature vacuum swing			135	0	2.2-4
10.1016/j.ces.2024.119809	Xie, R.Y	Jiang, L	Moisture swing adsorption for direct air capture: Establishment of thermodynamic cycle	2024-04-05	Adsorbent	Fixed bed	Humidity swing			30-90
10.1016/j.cej.2024.148901	Hunt, R	Wood, C	Representative longevity testing of direct air capture materials	2024-02-01	Adsorbent	Fixed bed	Temperature vacuum swing			80
10.1002/cnma.202300412	Liu, J	Wang, T	Designing and Screening of Moisture-Swing Porous Adsorbents for Rapid CO2 Capture from Air	2024-01-16	Adsorbent	Rotary bed	Humidity swing
10.1016/j.cej.2024.148710	Kataoka, T	Shimoyama, Y	Photo-thermal CO2 desorption from amine-modified silica / carbon aerogel for direct air capture	2024-01-09	Adsorbent	Fixed bed	Temperature swing			110
10.1039/D3RE00460K	Schellevis, H.M	Brilman, D.W.F	Experimental study of CO2 capture from air via steam-assisted temperature-vacuum swing adsorption with a compact kg-scale pilot unit	2024-01-01	Adsorbent	Fixed bed	Temperature vacuum swing			110	7.33-11.86	0.8-2.65
10.1002/aic.18303	Borker, N.S	Pekurovsky, M	Engineering design of direct-air-capture contactors composedof sorbent particles using numerical simulations	2023-10-23	Adsorbent	Fixed bed
10.1016/j.apenergy.2023.122229	Ge, B	Wang, R	Innovative process integrating high temperature heat pump and direct air capture	2024-02-01	Adsorbent	Fixed bed	Temperature vacuum swing			100	0	2.77-2.97
10.1021/acscentsci.3c01629	Sriram, A	Sholl, D.S	The Open DAC 2023 Dataset and Challenges for Sorbent Discovery in Direct Air Capture	2024-05-01	Adsorbent
10.1016/j.cej.2023.148381	Hoffman, J.R	Stafford, C.M	Thickness dependent CO2 adsorption of poly(ethyleneimine) thin films for direct air capture	2024-02-01	Adsorbent	Thin film

## Sheet: Deployed projects
Reference/source(s)	Developer	Project name	Project location	Start-up date	Commercial state	Technology readiness level	Main capture material	Air contacting mechanism	Regeneration mechanism	Storage approach	Scale [t/year]	Design/construction time estimate [years]	Minimum known price [$/tonne] (https://docs.google.com/spreadsheets/d/1BH_B_Df_7e2l6AH8_8a0aK70nlAJXfCTwfyCgxkL5C8/edit#gid=164845246)	Maximum known price [$/tonne] (https://docs.google.com/spreadsheets/d/1BH_B_Df_7e2l6AH8_8a0aK70nlAJXfCTwfyCgxkL5C8/edit#gid=164845246)	Comments
https://www.bloomberg.com/news/features/2021-09-08/inside-the-world-s-largest-direct-carbon-capture-plant ; https://climeworks.com/roadmap/orca	Climeworks	Orca	Iceland	2021	Commercial	9	Adsorbent	Active (unknown)	Temperature vacuum swing	In-situ mineralisation	4000	Unknown	200	1100	https://www.bloomberg.com/news/features/2021-09-08/inside-the-world-s-largest-direct-carbon-capture-plant ; https://climeworks.com/roadmap/orca
10.1002/adsu.202000101	Airthena/CSIRO	Airthena DAC Demonstrator	Australia	2020	Pilot	5	Adsorbent	Active (structured)	Temperature vacuum swing		0.05				10.1002/adsu.202000101
https://climeworks.com/news/climeworks-builds-first-commercial-scale-direct-air-capture-plant	Climeworks	Hinwil	Switzerland	2016	Demonstration	8	Adsorbent	Active (unknown)	Temperature vacuum swing		900				https://climeworks.com/news/climeworks-builds-first-commercial-scale-direct-air-capture-plant
https://www.globalthermostat.com/news-and-updates/global-thermostat-colorado-headquarters	Global Thermostat	GT K-Series	United States	2022	Commercial	8	Adsorbent	Active (unknown)	Temperature vacuum swing		1000				https://www.globalthermostat.com/news-and-updates/global-thermostat-colorado-headquarters
10.1016/j.jcou.2018.09.026	Hydrocell	x		2017	Pilot	6	Adsorbent	Active (fixed bed)	Temperature vacuum swing		1.4				10.1016/j.jcou.2018.09.026
https://sustainability-innovation.asu.edu/lightworks/news/archive/carbon-collect-mechanicaltree-tm-designing-direct-air-capture-solutions/	Carbon Collect	x	United States	2022	Pilot	5	Adsorbent	Passive							https://sustainability-innovation.asu.edu/lightworks/news/archive/carbon-collect-mechanicaltree-tm-designing-direct-air-capture-solutions/
Direct Air Capture: A key technology for net zero (windows.net)	Climeworks	x	Germany	2015	Pilot	6	Adsorbent	Active (unknown)	Temperature vacuum swing		1				Direct Air Capture: A key technology for net zero (windows.net)
Direct Air Capture: A key technology for net zero (windows.net)	Climeworks	x	Switzerland	2016	Pilot	6	Adsorbent	Active (unknown)	Temperature vacuum swing		50				Direct Air Capture: A key technology for net zero (windows.net)
Direct Air Capture: A key technology for net zero (windows.net)	Climeworks	x	Iceland	2017	Pilot	6	Adsorbent	Active (unknown)	Temperature vacuum swing	In-situ mineralisation	50				Direct Air Capture: A key technology for net zero (windows.net)
Direct Air Capture: A key technology for net zero (windows.net)	Climeworks	x	Switzerland	2018	Demonstration	6	Adsorbent	Active (unknown)	Temperature vacuum swing		3				Direct Air Capture: A key technology for net zero (windows.net)
Direct Air Capture: A key technology for net zero (windows.net)	Climeworks	x	Italy	2018	Pilot	6	Adsorbent	Active (unknown)	Temperature vacuum swing		150				Direct Air Capture: A key technology for net zero (windows.net)
Direct Air Capture: A key technology for net zero (windows.net)	Climeworks	x	Germany	2019	Pilot	6	Adsorbent	Active (unknown)	Temperature vacuum swing		3				Direct Air Capture: A key technology for net zero (windows.net)
Direct Air Capture: A key technology for net zero (windows.net)	Climeworks	x	Netherlands	2019	Pilot	6	Adsorbent	Active (unknown)	Temperature vacuum swing		3				Direct Air Capture: A key technology for net zero (windows.net)
Direct Air Capture: A key technology for net zero (windows.net)	Climeworks	x	Germany	2019	Pilot	6	Adsorbent	Active (unknown)	Temperature vacuum swing		3				Direct Air Capture: A key technology for net zero (windows.net)
Direct Air Capture: A key technology for net zero (windows.net)	Climeworks	x	Germany	2019	Pilot	6	Adsorbent	Active (unknown)	Temperature vacuum swing		50				Direct Air Capture: A key technology for net zero (windows.net)
Direct Air Capture: A key technology for net zero (windows.net)	Climeworks	x	Germany	2020	Pilot	6	Adsorbent	Active (unknown)	Temperature vacuum swing		50				Direct Air Capture: A key technology for net zero (windows.net)
Direct Air Capture: A key technology for net zero (windows.net)	Climeworks	x	Germany	2020	Pilot	6	Adsorbent	Active (unknown)	Temperature vacuum swing		3				Direct Air Capture: A key technology for net zero (windows.net)
Direct Air Capture: A key technology for net zero (windows.net)	Climeworks	x	Germany	2020	Pilot	6	Adsorbent	Active (unknown)	Temperature vacuum swing		3				Direct Air Capture: A key technology for net zero (windows.net)
https://www.energy.gov/sites/default/files/2023-04/beto-10-project-peer-review-algae-b-apr-2023-benemann.pdf	Global Thermostat	GT T-Series	United States	2021	Pilot	6	Adsorbent	Active (unknown)	Temperature vacuum swing		10				https://www.energy.gov/sites/default/files/2023-04/beto-10-project-peer-review-algae-b-apr-2023-benemann.pdf
https://www.energy.gov/sites/default/files/2023-04/beto-10-project-peer-review-algae-b-apr-2023-benemann.pdf	Global Thermostat	Kona Hawaii GT T-Series	United States	2023	Commercial	9	Adsorbent	Active (unknown)	Temperature vacuum swing		10				https://www.energy.gov/sites/default/files/2023-04/beto-10-project-peer-review-algae-b-apr-2023-benemann.pdf
Direct Air Capture: A key technology for net zero (windows.net)	Global Thermostat	GT SRI Pilot 1	United States	2011	Pilot	6	Adsorbent	Active (unknown)	Temperature vacuum swing		500				Direct Air Capture: A key technology for net zero (windows.net)
Direct Air Capture: A key technology for net zero (windows.net)	Global Thermostat	GT SRI Pilot 2	United States	2013	Pilot	6	Adsorbent	Active (unknown)	Temperature vacuum swing		500				Direct Air Capture: A key technology for net zero (windows.net)
https://www.bloomberg.com/news/features/2021-04-09/inside-america-s-race-to-scale-carbon-capture-technology	Global Thermostat	GT Huntsville Pilot	United States	2018	Pilot	6	Adsorbent	Active (unknown)	Temperature vacuum swing		2000				https://www.bloomberg.com/news/features/2021-04-09/inside-america-s-race-to-scale-carbon-capture-technology
	Carbon Engineering		Canada	x	Pilot	7	Solvent	Active (cross-flow configuration)	Mineral displacement/temperature swing	Long-lasting products	365				TRL 6-7
https://www.heirloomcarbon.com/news/heirloom-unveils-americas-first-commercial-direct-air-capture-facility; https://www.nytimes.com/2023/11/09/climate/direct-air-capture-carbon.html	Heirloom Carbon	Uno	United States	x	Pilot	6	Mineral looping	Mineral Looping - Vertical trays	Mineral displacement/temperature swing	Long-lasting products	1000	2			https://www.heirloomcarbon.com/news/heirloom-unveils-americas-first-commercial-direct-air-capture-facility; https://www.nytimes.com/2023/11/09/climate/direct-air-capture-carbon.html
https://www.aiche.org/chenected/2024/08/what-exxonmobil-has-learned-so-far-our-direct-air-capture-pilot	Exxon Mobil	Baytown Pilot	United States	x	Pilot	6	Adsorbent	Active (unknown)							https://www.aiche.org/chenected/2024/08/what-exxonmobil-has-learned-so-far-our-direct-air-capture-pilot
https://www.businesswire.com/news/home/20231106857589/en/Avnos-launches-the-World%E2%80%99s-first-Hybrid-Direct-Air-Capture-system-in-partnership-with-Southern-California-Gas-Company	Avnos	Bakersfield Pilot	United States	x	Pilot	6	Adsorbent	Active (unknown)							https://www.businesswire.com/news/home/20231106857589/en/Avnos-launches-the-World%E2%80%99s-first-Hybrid-Direct-Air-Capture-system-in-partnership-with-Southern-California-Gas-Company
https://pubs.rsc.org/en/content/articlepdf/2024/re/d3re00460k	University of Twente	Twente DAC Pilot	Netherlands	x	Pilot	6	Adsorbent	Active	Temperature vacuum swing		0.4745				https://pubs.rsc.org/en/content/articlepdf/2024/re/d3re00460k
https://www.skytree.eu/products	Skytree	Cumulus - WUR	Netherlands	x	Pilot	6	Adsorbent	Active (unknown)	Temperature vacuum swing		1.8361				https://www.skytree.eu/products
https://www.skytree.eu/products	Skytree	Cumulus - Fieldless	Canada	x	Demonstration	6	Adsorbent	Active (unknown)	Temperature vacuum swing		4.3				https://www.skytree.eu/products
https://www.skytree.eu/products	Skytree	Cumulus - Neboda Farms	Spain	x	Demonstration	6	Adsorbent	Active (unknown)	Temperature vacuum swing						https://www.skytree.eu/products
https://www.skytree.eu/products	Skytree	Cumulus - Koppert Cress	Netherlands	x	Demonstration	6	Adsorbent	Active (unknown)	Temperature vacuum swing						https://www.skytree.eu/products
https://dacma.com/the-largest-direct-air-capture-dac-system-in-south-america-is-in-operation/	DACMA	x	Brazil	x	Pilot	5	Adsorbent	Active (unknown)	Temperature vacuum swing		15				https://dacma.com/the-largest-direct-air-capture-dac-system-in-south-america-is-in-operation/
https://dacma.com/the-largest-direct-air-capture-dac-system-in-south-america-is-in-operation/	DACMA	x	Brazil	x	Demonstration	6	Adsorbent	Active (unknown)	Temperature vacuum swing		300				https://dacma.com/the-largest-direct-air-capture-dac-system-in-south-america-is-in-operation/

## Sheet: Life cycle assessment
Case name	DOI	First author name	Last author name	Title	LCA method	LCA database	LCA Software	LCA level	LCA Environmental impacts	LCA environmental impact method	Normalization method	Date published	System	Technology	Sorbent	Sorbent details	Plant construction	Plant construction details	Plant emissions	Plant emissions details	Energy operation	Energy operation details	Additional separation	Additional separation details	Compression	Compression details	Transportation	Transportation details	Leakage	Leakage details	Storage	Storage details	Business trips	Business Trips details	Base location	Year (Grid electricity?)	Electricity demand (kWh/kgCO2)	Electricity source	Year electricity source	Heat demand (kWh/kgCO2)	Heat source	Year heat source	Energy calculations	Scope of each component	Column1	Scope of the analysis	Scope of the analysis details	Size (ktCO2/yr)	Component analyzed
Deutz-Hellisheidi, today	10.1038/s41560-020-00771-9	Deutz, S	Bardow, A	Life-cycle assessment of an industrial direct air capture process based on temperature–vacuum swing adsorption	ISO 14040/14044	GaBi 9.2.0.58 and ecoinvent 3.5		European level, or, if not available, global level. Count-specific data when mentioned	15	Environmental Footprint 2.0		2021-04-02	Climeworks	Solid sorbent	Yes	Raw materials, production process, end-of-life	Yes	Foundation, CO2 collector, process unit, and auxiliaries. Geothermal plant construction if needed. 8 collectors containers, each 6 CO2 collectors and one process unit. Recycling with current recycling rate. All materials: waste treatment and final waste disposal.	No		Yes	Electricity includes: Fan operation, vacuum system, pumps. Heat: heat the collector (metal and adsorbent)	?	Maybe a CO2-water but unsure	No	8-stage compressor and intercooling to 40 C to achieve an injection pressure of 150 bar. Only electricity 0.101 kWh/kgCO2	No		No		No		No		Iceland	2019	0.7	Geothermal		3.30556	Geothermal		Data and Estimate of Climeowrks	Cradle-to-grave		Cradle-to-gate	No storage or utilization	4	Capture
Deutz-Wind, today	10.1038/s41560-020-00771-9	Deutz, S	Bardow, A	Life-cycle assessment of an industrial direct air capture process based on temperature–vacuum swing adsorption	ISO 14040/14044	GaBi 9.2.0.58 and ecoinvent 3.5		European level, or, if not available, global level. Count-specific data when mentioned	15	Environmental Footprint 2.0		2021-04-02	Climeworks	Solid sorbent	Yes	Raw materials, production process, end-of-life	Yes	Foundation, CO2 collector, process unit, and auxiliaries. Geothermal plant construction if needed. 8 collectors containers, each 6 CO2 collectors and one process unit. Recycling with current recycling rate. All materials: waste treatment and final waste disposal.	No		Yes	Electricity includes: Fan operation, vacuum system, pumps. Heat: heat the collector (metal and adsorbent)	?	Maybe a CO2-water but unsure	No	8-stage compressor and intercooling to 40 C to achieve an injection pressure of 150 bar. Only electricity 0.101 kWh/kgCO3	No		No		No		No		Switzerland	2019	2.00556	Wind		0	Heat pump		Data and Estimate of Climeowrks	Cradle-to-grave		Cradle-to-gate	No storage or utilization	4	Capture
Deutz-Hinwil, today	10.1038/s41560-020-00771-9	Deutz, S	Bardow, A	Life-cycle assessment of an industrial direct air capture process based on temperature–vacuum swing adsorption	ISO 14040/14044	GaBi 9.2.0.58 and ecoinvent 3.5		European level, or, if not available, global level. Count-specific data when mentioned	15	Environmental Footprint 2.0		2021-04-02	Climeworks	Solid sorbent	Yes	Raw materials, production process, end-of-life	Yes	Foundation, CO2 collector, process unit, and auxiliaries. Geothermal plant construction if needed. 8 collectors containers, each 6 CO2 collectors and one process unit. Recycling with current recycling rate. All materials: waste treatment and final waste disposal.	No		Yes	Electricity includes: Fan operation, vacuum system, pumps. Heat: heat the collector (metal and adsorbent)	?	Maybe a CO2-water but unsure	No	8-stage compressor and intercooling to 40 C to achieve an injection pressure of 150 bar. Only electricity 0.101 kWh/kgCO4	No		No		No		No		Switzerland	2019	0.7	National Grid	2019	3.30556	Waste heat (burden free)		Data and Estimate of Climeowrks	Cradle-to-grave		Cradle-to-gate	No storage or utilization	4	Capture
Deutz-Global2030, today	10.1038/s41560-020-00771-9	Deutz, S	Bardow, A	Life-cycle assessment of an industrial direct air capture process based on temperature–vacuum swing adsorption	ISO 14040/14044	GaBi 9.2.0.58 and ecoinvent 3.5		European level, or, if not available, global level. Count-specific data when mentioned	15	Environmental Footprint 2.0		2021-04-02	Climeworks	Solid sorbent	Yes	Raw materials, production process, end-of-life	Yes	Foundation, CO2 collector, process unit, and auxiliaries. Geothermal plant construction if needed. 8 collectors containers, each 6 CO2 collectors and one process unit. Recycling with current recycling rate. All materials: waste treatment and final waste disposal.	No		Yes	Electricity includes: Fan operation, vacuum system, pumps. Heat: heat the collector (metal and adsorbent)	?	Maybe a CO2-water but unsure	No	8-stage compressor and intercooling to 40 C to achieve an injection pressure of 150 bar. Only electricity 0.101 kWh/kgCO5	No		No		No		No		Switzerland	2030	2.00556	Global Grid	2030	0	Heat pump	2030	Data and Estimate of Climeowrks	Cradle-to-grave		Cradle-to-gate	No storage or utilization	4	Capture
Deutz-Global 2050, today	10.1038/s41560-020-00771-9	Deutz, S	Bardow, A	Life-cycle assessment of an industrial direct air capture process based on temperature–vacuum swing adsorption	ISO 14040/14044	GaBi 9.2.0.58 and ecoinvent 3.5		European level, or, if not available, global level. Count-specific data when mentioned	15	Environmental Footprint 2.0		2021-04-02	Climeworks	Solid sorbent	Yes	Raw materials, production process, end-of-life	Yes	Foundation, CO2 collector, process unit, and auxiliaries. Geothermal plant construction if needed. 8 collectors containers, each 6 CO2 collectors and one process unit. Recycling with current recycling rate. All materials: waste treatment and final waste disposal.	No		Yes	Electricity includes: Fan operation, vacuum system, pumps. Heat: heat the collector (metal and adsorbent)	?	Maybe a CO2-water but unsure	No	8-stage compressor and intercooling to 40 C to achieve an injection pressure of 150 bar. Only electricity 0.101 kWh/kgCO6	No		No		No		No		Switzerland	2050	2.00556	Global Grid	2050	0	Heat pump	2050	Data and Estimate of Climeowrks	Cradle-to-grave		Cradle-to-gate	No storage or utilization	4	Capture
Deutz-Wind, future	10.1038/s41560-020-00771-9	Deutz, S	Bardow, A	Life-cycle assessment of an industrial direct air capture process based on temperature–vacuum swing adsorption	ISO 14040/14044	GaBi 9.2.0.58 and ecoinvent 3.5		European level, or, if not available, global level. Count-specific data when mentioned	15	Environmental Footprint 2.0		2021-04-02	Climeworks	Solid sorbent	Yes	Raw materials, production process, end-of-life	Yes	Foundation, CO2 collector, process unit, and auxiliaries. Geothermal plant construction if needed. 8 collectors containers, each 6 CO2 collectors and one process unit. Recycling with current recycling rate. All materials: waste treatment and final waste disposal.	No		Yes	Electricity includes: Fan operation, vacuum system, pumps. Heat: heat the collector (metal and adsorbent)	?	Maybe a CO2-water but unsure	No	8-stage compressor and intercooling to 40 C to achieve an injection pressure of 150 bar. Only electricity 0.101 kWh/kgCO7	No		No		No		No		Switzerland	2019	1.11111	Wind		0	Heat pump		Data and Estimate of Climeowrks	Cradle-to-grave		Cradle-to-gate	No storage or utilization	4	Capture
Deutz-Hellisheidi, future	10.1038/s41560-020-00771-9	Deutz, S	Bardow, A	Life-cycle assessment of an industrial direct air capture process based on temperature–vacuum swing adsorption	ISO 14040/14044	GaBi 9.2.0.58 and ecoinvent 3.5		European level, or, if not available, global level. Count-specific data when mentioned	15	Environmental Footprint 2.0		2021-04-02	Climeworks	Solid sorbent	Yes	Raw materials, production process, end-of-life	Yes	Foundation, CO2 collector, process unit, and auxiliaries. Geothermal plant construction if needed. 8 collectors containers, each 6 CO2 collectors and one process unit. Recycling with current recycling rate. All materials: waste treatment and final waste disposal.	No		Yes	Electricity includes: Fan operation, vacuum system, pumps. Heat: heat the collector (metal and adsorbent)	?	Maybe a CO2-water but unsure	No	8-stage compressor and intercooling to 40 C to achieve an injection pressure of 150 bar. Only electricity 0.101 kWh/kgCO8	No		No		No		No		Iceland	2019	0.5	Geothermal		0.611111	Geothermal		Data and Estimate of Climeowrks	Cradle-to-grave		Cradle-to-gate	No storage or utilization	4	Capture
Deutz-Hinwil, future	10.1038/s41560-020-00771-9	Deutz, S	Bardow, A	Life-cycle assessment of an industrial direct air capture process based on temperature–vacuum swing adsorption	ISO 14040/14044	GaBi 9.2.0.58 and ecoinvent 3.5		European level, or, if not available, global level. Count-specific data when mentioned	15	Environmental Footprint 2.0		2021-04-02	Climeworks	Solid sorbent	Yes	Raw materials, production process, end-of-life	Yes	Foundation, CO2 collector, process unit, and auxiliaries. Geothermal plant construction if needed. 8 collectors containers, each 6 CO2 collectors and one process unit. Recycling with current recycling rate. All materials: waste treatment and final waste disposal.	No		Yes	Electricity includes: Fan operation, vacuum system, pumps. Heat: heat the collector (metal and adsorbent)	?	Maybe a CO2-water but unsure	No	8-stage compressor and intercooling to 40 C to achieve an injection pressure of 150 bar. Only electricity 0.101 kWh/kgCO9	No		No		No		No		Switzerland	2019	0.5	National Grid	2019	0.611111	Waste heat (burden free)		Data and Estimate of Climeowrks	Cradle-to-grave		Cradle-to-gate	No storage or utilization	4	Capture
Deutz-Global 2030, future	10.1038/s41560-020-00771-9	Deutz, S	Bardow, A	Life-cycle assessment of an industrial direct air capture process based on temperature–vacuum swing adsorption	ISO 14040/14044	GaBi 9.2.0.58 and ecoinvent 3.5		European level, or, if not available, global level. Count-specific data when mentioned	15	Environmental Footprint 2.0		2021-04-02	Climeworks	Solid sorbent	Yes	Raw materials, production process, end-of-life	Yes	Foundation, CO2 collector, process unit, and auxiliaries. Geothermal plant construction if needed. 8 collectors containers, each 6 CO2 collectors and one process unit. Recycling with current recycling rate. All materials: waste treatment and final waste disposal.	No		Yes	Electricity includes: Fan operation, vacuum system, pumps. Heat: heat the collector (metal and adsorbent)	?	Maybe a CO2-water but unsure	No	8-stage compressor and intercooling to 40 C to achieve an injection pressure of 150 bar. Only electricity 0.101 kWh/kgCO10	No		No		No		No		Switzerland	2030	1.11111	Global Grid	2030	0	Heat pump	2030	Data and Estimate of Climeowrks	Cradle-to-grave		Cradle-to-gate	No storage or utilization	4	Capture
Deutz-Global 2050, future	10.1038/s41560-020-00771-9	Deutz, S	Bardow, A	Life-cycle assessment of an industrial direct air capture process based on temperature–vacuum swing adsorption	ISO 14040/14044	GaBi 9.2.0.58 and ecoinvent 3.5		European level, or, if not available, global level. Count-specific data when mentioned	15	Environmental Footprint 2.0		2021-04-02	Climeworks	Solid sorbent	Yes	Raw materials, production process, end-of-life	Yes	Foundation, CO2 collector, process unit, and auxiliaries. Geothermal plant construction if needed. 8 collectors containers, each 6 CO2 collectors and one process unit. Recycling with current recycling rate. All materials: waste treatment and final waste disposal.	No		Yes	Electricity includes: Fan operation, vacuum system, pumps. Heat: heat the collector (metal and adsorbent)	?	Maybe a CO2-water but unsure	No	8-stage compressor and intercooling to 40 C to achieve an injection pressure of 150 bar. Only electricity 0.101 kWh/kgCO11	No		No		No		No		Switzerland	2050	1.11111	Global Grid	2050	0	Heat pump	2050	Data and Estimate of Climeowrks	Cradle-to-grave		Cradle-to-gate	No storage or utilization	4	Capture
Deutz-Hinwil, best-case, today	10.1038/s41560-020-00771-9	Deutz, S	Bardow, A	Life-cycle assessment of an industrial direct air capture process based on temperature–vacuum swing adsorption	ISO 14040/14044	GaBi 9.2.0.58 and ecoinvent 3.5		European level, or, if not available, global level. Count-specific data when mentioned	15	Environmental Footprint 2.0		2021-04-02	Climeworks	Solid sorbent	Yes	Raw materials, production process, end-of-life	Yes	Foundation, CO2 collector, process unit, and auxiliaries. Geothermal plant construction if needed. 8 collectors containers, each 6 CO2 collectors and one process unit. Recycling with current recycling rate. All materials: waste treatment and final waste disposal.	No		Yes	Electricity includes: Fan operation, vacuum system, pumps. Heat: heat the collector (metal and adsorbent)	?	Maybe a CO2-water but unsure	No	8-stage compressor and intercooling to 40 C to achieve an injection pressure of 150 bar. Only electricity 0.101 kWh/kgCO12	No		No		No		No		Switzerland	2019	0.7	Hydropower		3.30556	Waste heat (burden free)		Data and Estimate of Climeowrks	Cradle-to-grave		Cradle-to-gate	No storage or utilization	4	Capture
Deutz-Hinwil, best-case, future	10.1038/s41560-020-00771-9	Deutz, S	Bardow, A	Life-cycle assessment of an industrial direct air capture process based on temperature–vacuum swing adsorption	ISO 14040/14044	GaBi 9.2.0.58 and ecoinvent 3.5		European level, or, if not available, global level. Count-specific data when mentioned	15	Environmental Footprint 2.0		2021-04-02	Climeworks	Solid sorbent	Yes	Raw materials, production process, end-of-life	Yes	Foundation, CO2 collector, process unit, and auxiliaries. Geothermal plant construction if needed. 8 collectors containers, each 6 CO2 collectors and one process unit. Recycling with current recycling rate. All materials: waste treatment and final waste disposal.	No		Yes	Electricity includes: Fan operation, vacuum system, pumps. Heat: heat the collector (metal and adsorbent)	?	Maybe a CO2-water but unsure	No	8-stage compressor and intercooling to 40 C to achieve an injection pressure of 150 bar. Only electricity 0.101 kWh/kgCO13	No		No		No		No		Switzerland	2019	0.5	Hydropower		0.611111	Waste heat (burden free)		Data and Estimate of Climeowrks	Cradle-to-grave		Cradle-to-gate	No storage or utilization	4	Capture
Deutz-Hinwil, worst-case, today	10.1038/s41560-020-00771-9	Deutz, S	Bardow, A	Life-cycle assessment of an industrial direct air capture process based on temperature–vacuum swing adsorption	ISO 14040/14044	GaBi 9.2.0.58 and ecoinvent 3.5		European level, or, if not available, global level. Count-specific data when mentioned	15	Environmental Footprint 2.0		2021-04-02	Climeworks	Solid sorbent	Yes	Raw materials, production process, end-of-life	Yes	Foundation, CO2 collector, process unit, and auxiliaries. Geothermal plant construction if needed. 8 collectors containers, each 6 CO2 collectors and one process unit. Recycling with current recycling rate. All materials: waste treatment and final waste disposal.	No		Yes	Electricity includes: Fan operation, vacuum system, pumps. Heat: heat the collector (metal and adsorbent)	?	Maybe a CO2-water but unsure	No	8-stage compressor and intercooling to 40 C to achieve an injection pressure of 150 bar. Only electricity 0.101 kWh/kgCO14	No		No		No		No		Switzerland	2019	0.7	Oil		3.30556	Waste heat (burden free)		Data and Estimate of Climeowrks	Cradle-to-grave		Cradle-to-gate	No storage or utilization	4	Capture
Deutz-Hinwil, worst-case, future	10.1038/s41560-020-00771-9	Deutz, S	Bardow, A	Life-cycle assessment of an industrial direct air capture process based on temperature–vacuum swing adsorption	ISO 14040/14044	GaBi 9.2.0.58 and ecoinvent 3.5		European level, or, if not available, global level. Count-specific data when mentioned	15	Environmental Footprint 2.0		2021-04-02	Climeworks	Solid sorbent	Yes	Raw materials, production process, end-of-life	Yes	Foundation, CO2 collector, process unit, and auxiliaries. Geothermal plant construction if needed. 8 collectors containers, each 6 CO2 collectors and one process unit. Recycling with current recycling rate. All materials: waste treatment and final waste disposal.	No		Yes	Electricity includes: Fan operation, vacuum system, pumps. Heat: heat the collector (metal and adsorbent)	?	Maybe a CO2-water but unsure	No	8-stage compressor and intercooling to 40 C to achieve an injection pressure of 150 bar. Only electricity 0.101 kWh/kgCO15	No		No		No		No		Switzerland	2019	0.5	Oil		0.611111	Waste heat (burden free)		Data and Estimate of Climeowrks	Cradle-to-grave		Cradle-to-gate	No storage or utilization	4	Capture
Deutz-Amine on silica	10.1038/s41560-020-00771-9	Deutz, S	Bardow, A	Life-cycle assessment of an industrial direct air capture process based on temperature–vacuum swing adsorption	ISO 14040/14044	GaBi 9.2.0.58 and ecoinvent 3.5		European level, or, if not available, global level. Count-specific data when mentioned	15	Environmental Footprint 2.0		2021-04-02	Climeworks	Solid sorbent	Yes	Raw materials, production process, end-of-life. Detailed assumptions on reaction mechanism for production, chemicals needed, energy needed, anionic resin a generic process is used. . Consumption comes from Climeworks data			No		Yes		?													2019								Cradle-to-grave		Cradle-to-grave	All activities included	4	Adsorbent
Deutz-Amine on aluminium	10.1038/s41560-020-00771-10	Deutz, S	Bardow, A	Life-cycle assessment of an industrial direct air capture process based on temperature–vacuum swing adsorption	ISO 14040/14044	GaBi 9.2.0.58 and ecoinvent 3.5		European level, or, if not available, global level. Count-specific data when mentioned	15	Environmental Footprint 2.0		2021-04-02	Climeworks	Solid sorbent	Yes	Raw materials, production process, end-of-life. Detailed assumptions on reaction mechanism for production, chemicals needed, energy needed			No		Yes		?													2019								Cradle-to-grave		Cradle-to-grave	All activities included	4	Adsorbent
Deutz-Amine on cellulose	10.1038/s41560-020-00771-11	Deutz, S	Bardow, A	Life-cycle assessment of an industrial direct air capture process based on temperature–vacuum swing adsorption	ISO 14040/14044	GaBi 9.2.0.58 and ecoinvent 3.5		European level, or, if not available, global level. Count-specific data when mentioned	15	Environmental Footprint 2.0		2021-04-02	Climeworks	Solid sorbent	Yes	Raw materials, production process, end-of-life. Detailed assumptions on reaction mechanism for production, chemicals needed, energy needed			No		Yes		?													2020								Cradle-to-grave		Cradle-to-grave	All activities included	4	Adsorbent
Deutz-Carbonate on silica	10.1038/s41560-020-00771-11	Deutz, S	Bardow, A	Life-cycle assessment of an industrial direct air capture process based on temperature–vacuum swing adsorption	ISO 14040/14044	GaBi 9.2.0.58 and ecoinvent 3.5		European level, or, if not available, global level. Count-specific data when mentioned	15	Environmental Footprint 2.0		2021-04-02	Climeworks	Solid sorbent	Yes	Raw materials, production process, end-of-life. Detailed assumptions on reaction mechanism for production, chemicals needed, energy needed			No		Yes		?													2019								Cradle-to-grave		Cradle-to-grave	All activities included	4	Adsorbent
Deutz-Carbonate on activated carbon	10.1038/s41560-020-00771-12	Deutz, S	Bardow, A	Life-cycle assessment of an industrial direct air capture process based on temperature–vacuum swing adsorption	ISO 14040/14044	GaBi 9.2.0.58 and ecoinvent 3.5		European level, or, if not available, global level. Count-specific data when mentioned	15	Environmental Footprint 2.0		2021-04-02	Climeworks	Solid sorbent	Yes	Raw materials, production process, end-of-life. Detailed assumptions on reaction mechanism for production, chemicals needed, energy needed			No		Yes		?													2019								Cradle-to-grave		Cradle-to-grave	All activities included	4	Adsorbent
Deutz-Anionic resin	10.1038/s41560-020-00771-13	Deutz, S	Bardow, A	Life-cycle assessment of an industrial direct air capture process based on temperature–vacuum swing adsorption	ISO 14040/14044	GaBi 9.2.0.58 and ecoinvent 3.5		European level, or, if not available, global level. Count-specific data when mentioned	15	Environmental Footprint 2.0		2021-04-02	Climeworks	Solid sorbent	Yes	Raw materials, production process, end-of-life. Detailed assumptions on reaction mechanism for production, chemicals needed, energy needed			No		Yes		?													2019								Cradle-to-grave		Cradle-to-grave	All activities included	4	Adsorbent
Deutz-Amine on alumina, worst case	10.1038/s41560-020-00771-14	Deutz, S	Bardow, A	Life-cycle assessment of an industrial direct air capture process based on temperature–vacuum swing adsorption	ISO 14040/14044	GaBi 9.2.0.58 and ecoinvent 3.5		European level, or, if not available, global level. Count-specific data when mentioned	15	Environmental Footprint 2.0		2021-04-02	Climeworks	Solid sorbent	Yes	Raw materials, production process, end-of-life. Detailed assumptions on reaction mechanism for production, chemicals needed, energy needed			No		Yes		?													2019								Cradle-to-grave		Cradle-to-grave	All activities included	4	Adsorbent
Deutz-Amine on silica, worst case	10.1038/s41560-020-00771-15	Deutz, S	Bardow, A	Life-cycle assessment of an industrial direct air capture process based on temperature–vacuum swing adsorption	ISO 14040/14044	GaBi 9.2.0.58 and ecoinvent 3.5		European level, or, if not available, global level. Count-specific data when mentioned	15	Environmental Footprint 2.0		2021-04-02	Climeworks	Solid sorbent	Yes	Raw materials, production process, end-of-life. Detailed assumptions on reaction mechanism for production, chemicals needed, energy needed			No		Yes		?													2019								Cradle-to-grave		Cradle-to-grave	All activities included	4	Adsorbent
Deutz-Amine on cellulose, worst case	10.1038/s41560-020-00771-16	Deutz, S	Bardow, A	Life-cycle assessment of an industrial direct air capture process based on temperature–vacuum swing adsorption	ISO 14040/14044	GaBi 9.2.0.58 and ecoinvent 3.5		European level, or, if not available, global level. Count-specific data when mentioned	15	Environmental Footprint 2.0		2021-04-02	Climeworks	Solid sorbent	Yes	Raw materials, production process, end-of-life. Detailed assumptions on reaction mechanism for production, chemicals needed, energy needed			No		Yes		?													2019								Cradle-to-grave		Cradle-to-grave	All activities included	4	Adsorbent
Deutz-Anionic resin, worst case	10.1038/s41560-020-00771-17	Deutz, S	Bardow, A	Life-cycle assessment of an industrial direct air capture process based on temperature–vacuum swing adsorption	ISO 14040/14044	GaBi 9.2.0.58 and ecoinvent 3.5		European level, or, if not available, global level. Count-specific data when mentioned	15	Environmental Footprint 2.0		2021-04-03	Climeworks	Solid sorbent	Yes	Raw materials, production process, end-of-life. Detailed assumptions on reaction mechanism for production, chemicals needed, energy needed			No		Yes		?													2020								Cradle-to-grave		Cradle-to-grave	All activities included	4	Adsorbent
Deutz, today	10.1038/s41560-020-00771-9	Deutz, S	Bardow, A	Life-cycle assessment of an industrial direct air capture process based on temperature–vacuum swing adsorption	ISO 14040/14044	GaBi 9.2.0.58 and ecoinvent 3.5		European level, or, if not available, global level. Count-specific data when mentioned	15	Environmental Footprint 2.0		2021-04-02	Climeworks	Solid sorbent			Yes	Foundation, CO2 collector, process unit, and auxiliaries. Geothermal plant construction if needed. 8 collectors containers, each 6 CO2 collectors and one process unit. Recycling with current recycling rate. All materials: waste treatment and final waste disposal.	No		Yes		?													2019								Cradle-to-grave		Cradle-to-grave	All activities included	4	Plant
Deutz, future	10.1038/s41560-020-00771-9	Deutz, S	Bardow, A	Life-cycle assessment of an industrial direct air capture process based on temperature–vacuum swing adsorption	ISO 14040/14044	GaBi 9.2.0.58 and ecoinvent 3.5		European level, or, if not available, global level. Count-specific data when mentioned	15	Environmental Footprint 2.0		2021-04-02	Climeworks	Solid sorbent			Yes	Foundation, CO2 collector, process unit, and auxiliaries. Geothermal plant construction if needed. 8 collectors containers, each 6 CO2 collectors and one process unit. Recycling with current recycling rate. All materials: waste treatment and final waste disposal.	No		Yes		?													2050								Cradle-to-grave		Cradle-to-grave	All activities included	100	Plant
Deutz-grid2023, future	10.1038/s41560-020-00771-7	Deutz, S	Bardow, A	Life-cycle assessment of an industrial direct air capture process based on temperature–vacuum swing adsorption	ISO 14040/14044	GaBi 9.2.0.58 and ecoinvent 3.5		European level, or, if not available, global level. Count-specific data when mentioned	15	Environmental Footprint 2.2	Global normalization factors provided by the European Commission's Joint Research Centre according to the applied LCIA method Environmental Footprint 2.2	2021-04-02	Climeworks	Solid sorbent											Yes	8-stage compressor and intercooling to 40 C to achieve an injection pressure of 150 bar. Only electricity 0.101 kWh/kgCO13					Yes	See compression			Global grid	2030								Cradle-to-grave (both?)		Cradle-to-grave		100	1% Global
Deutz-grid2050, future	10.1038/s41560-020-00771-8	Deutz, S	Bardow, A	Life-cycle assessment of an industrial direct air capture process based on temperature–vacuum swing adsorption	ISO 14040/14044	GaBi 9.2.0.58 and ecoinvent 3.5		European level, or, if not available, global level. Count-specific data when mentioned	15	Environmental Footprint 2.1	Global normalization factors provided by the European Commission's Joint Research Centre according to the applied LCIA method Environmental Footprint 2.1	2021-04-02	Climeworks	Solid sorbent											Yes	8-stage compressor and intercooling to 40 C to achieve an injection pressure of 150 bar. Only electricity 0.101 kWh/kgCO14					Yes	See compression			Global grid	2050								Cradle-to-grave (both?)		Cradle-to-grave		100	1% Global
Deutz-Wind, future	10.1038/s41560-020-00771-9	Deutz, S	Bardow, A	Life-cycle assessment of an industrial direct air capture process based on temperature–vacuum swing adsorption	ISO 14040/14044	GaBi 9.2.0.58 and ecoinvent 3.5		European level, or, if not available, global level. Count-specific data when mentioned	15	Environmental Footprint 2.0	Global normalization factors provided by the European Commission's Joint Research Centre according to the applied LCIA method Environmental Footprint 2.0	2021-04-02	Climeworks	Solid sorbent											Yes	8-stage compressor and intercooling to 40 C to achieve an injection pressure of 150 bar. Only electricity 0.101 kWh/kgCO15					Yes	See compression			Wind	2019								Cradle-to-grave (both?)		Cradle-to-grave		100	1% Global
Terlouw, Autonomous Fresnel + PV, CL	10.1021/acs.est.1c03263	Terlouw, Tom	Mazzotti, M	Life Cycle Assessment of Direct Air Carbon Capture and Storage with Low-Carbon Energy Sources	ISO 14040/14044	Ecoinvent v3.6 "allocation, cut-off by classification" (modified background)		?	15+1+1 (water depletion ReCiPe 2016 + land transformation (in m2))	ILCD 2.0 (2018) and ReCiPe 2016		2021-05-08	Climeworks	Solid sorbent	Yes	Use of generic sorbent proxy, unclear what is included in terms of cradle and grave	Yes	Data from Climeworks not discolsed, including collectors, foundation, process unit, spare parts. Dismantling included. All produced in Switzerland and transported to the place of plant. Also battery inclded in construction	No		Yes	Case dependent, but considered	No		Yes	Compression from 1 to 110 bars with electricity. 114Wh/tCO2	Yes	Pipeline, at 110 bars, 80 bar at pipeline end, additional compression if more than 200km transport, distance depends on countries 100-1500km)	Yes	In pipeline during transport, using baseline emission factors from an IPCC report. Injection wells negligible	Yes	Detailed analysis with drilling, and energy of 24 kWh/tCO2 for injection.	Yes	100 trips per year, business flights. Collector, process unit, and spare parts produced in Switzerland and transported to DACCS location with ship and lorry	Chile	2021	0.69	Photovolatic		1.5	Fresnel heat collector			End of life considered I think ?		Cradle-to-grave		100	Capture
Terlouw, Autonomous Fresnel + PV, ES	10.1021/acs.est.1c03263	Terlouw, Tom	Mazzotti, M	Life Cycle Assessment of Direct Air Carbon Capture and Storage with Low-Carbon Energy Sources	ISO 14040/14044	Ecoinvent v3.6 "allocation, cut-off by classification" (modified background)		?	15+1+1 (water depletion ReCiPe 2016 + land transformation (in m2))	ILCD 2.0 (2018) and ReCiPe 2016		2021-05-08	Climeworks	Solid sorbent	Yes	Use of generic sorbent proxy, unclear what is included in terms of cradle and grave	Yes	Data from Climeworks not discolsed, including collectors, foundation, process unit, spare parts. Dismantling included. All produced in Switzerland and transported to the place of plant. Also battery inclded in construction	No		Yes	Case dependent, but considered	No		Yes	Compression from 1 to 110 bars with electricity. 114Wh/tCO3	Yes	Pipeline, at 110 bars, 80 bar at pipeline end, additional compression if more than 200km transport, distance depends on countries 100-1500km)	Yes	In pipeline during transport, using baseline emission factors from an IPCC report. Injection wells negligible	Yes	Detailed analysis with drilling, and energy of 24 kWh/tCO2 for injection.	Yes	100 trips per year, business flights. Collector, process unit, and spare parts produced in Switzerland and transported to DACCS location with ship and lorry	Spain	2021	0.69	Photovolatic		1.5	Fresnel heat collector			End of life considered I think ?		Cradle-to-grave		100	Capture
Terlouw, Autonomous Fresnel + PV, GR	10.1021/acs.est.1c03263	Terlouw, Tom	Mazzotti, M	Life Cycle Assessment of Direct Air Carbon Capture and Storage with Low-Carbon Energy Sources	ISO 14040/14044	Ecoinvent v3.6 "allocation, cut-off by classification" (modified background)		?	15+1+1 (water depletion ReCiPe 2016 + land transformation (in m2))	ILCD 2.0 (2018) and ReCiPe 2016		2021-05-08	Climeworks	Solid sorbent	Yes	Use of generic sorbent proxy, unclear what is included in terms of cradle and grave	Yes	Data from Climeworks not discolsed, including collectors, foundation, process unit, spare parts. Dismantling included. All produced in Switzerland and transported to the place of plant. Also battery inclded in construction	No		Yes	Case dependent, but considered	No		Yes	Compression from 1 to 110 bars with electricity. 114Wh/tCO4	Yes	Pipeline, at 110 bars, 80 bar at pipeline end, additional compression if more than 200km transport, distance depends on countries 100-1500km)	Yes	In pipeline during transport, using baseline emission factors from an IPCC report. Injection wells negligible	Yes	Detailed analysis with drilling, and energy of 24 kWh/tCO2 for injection.	Yes	100 trips per year, business flights. Collector, process unit, and spare parts produced in Switzerland and transported to DACCS location with ship and lorry	Greece	2021	0.69	Photovolatic		1.5	Fresnel heat collector			End of life considered I think ?		Cradle-to-grave		100	Capture
Terlouw, Autonomous Fresnel + PV, JO	10.1021/acs.est.1c03263	Terlouw, Tom	Mazzotti, M	Life Cycle Assessment of Direct Air Carbon Capture and Storage with Low-Carbon Energy Sources	ISO 14040/14044	Ecoinvent v3.6 "allocation, cut-off by classification" (modified background)		?	15+1+1 (water depletion ReCiPe 2016 + land transformation (in m2))	ILCD 2.0 (2018) and ReCiPe 2016		2021-05-08	Climeworks	Solid sorbent	Yes	Use of generic sorbent proxy, unclear what is included in terms of cradle and grave	Yes	Data from Climeworks not discolsed, including collectors, foundation, process unit, spare parts. Dismantling included. All produced in Switzerland and transported to the place of plant. Also battery inclded in construction	No		Yes	Case dependent, but considered	No		Yes	Compression from 1 to 110 bars with electricity. 114Wh/tCO5	Yes	Pipeline, at 110 bars, 80 bar at pipeline end, additional compression if more than 200km transport, distance depends on countries 100-1500km)	Yes	In pipeline during transport, using baseline emission factors from an IPCC report. Injection wells negligible	Yes	Detailed analysis with drilling, and energy of 24 kWh/tCO2 for injection.	Yes	100 trips per year, business flights. Collector, process unit, and spare parts produced in Switzerland and transported to DACCS location with ship and lorry	Jordan	2021	0.69	Photovolatic		1.5	Fresnel heat collector			End of life considered I think ?		Cradle-to-grave		100	Capture
Terlouw, Autonomous Fresnel + PV, MX	10.1021/acs.est.1c03263	Terlouw, Tom	Mazzotti, M	Life Cycle Assessment of Direct Air Carbon Capture and Storage with Low-Carbon Energy Sources	ISO 14040/14044	Ecoinvent v3.6 "allocation, cut-off by classification" (modified background)		?	15+1+1 (water depletion ReCiPe 2016 + land transformation (in m2))	ILCD 2.0 (2018) and ReCiPe 2016		2021-05-08	Climeworks	Solid sorbent	Yes	Use of generic sorbent proxy, unclear what is included in terms of cradle and grave	Yes	Data from Climeworks not discolsed, including collectors, foundation, process unit, spare parts. Dismantling included. All produced in Switzerland and transported to the place of plant. Also battery inclded in construction	No		Yes	Case dependent, but considered	No		Yes	Compression from 1 to 110 bars with electricity. 114Wh/tCO6	Yes	Pipeline, at 110 bars, 80 bar at pipeline end, additional compression if more than 200km transport, distance depends on countries 100-1500km)	Yes	In pipeline during transport, using baseline emission factors from an IPCC report. Injection wells negligible	Yes	Detailed analysis with drilling, and energy of 24 kWh/tCO2 for injection.	Yes	100 trips per year, business flights. Collector, process unit, and spare parts produced in Switzerland and transported to DACCS location with ship and lorry	Mexico	2021	0.69	Photovolatic		1.5	Fresnel heat collector			End of life considered I think ?		Cradle-to-grave		100	Capture
Terlouw, Autonomouos HTHP + PV, CL	10.1021/acs.est.1c03263	Terlouw, Tom	Mazzotti, M	Life Cycle Assessment of Direct Air Carbon Capture and Storage with Low-Carbon Energy Sources	ISO 14040/14044	Ecoinvent v3.6 "allocation, cut-off by classification" (modified background)		?	15+1+1 (water depletion ReCiPe 2016 + land transformation (in m2))	ILCD 2.0 (2018) and ReCiPe 2016		2021-05-08	Climeworks	Solid sorbent	Yes	Use of generic sorbent proxy, unclear what is included in terms of cradle and grave	Yes	Data from Climeworks not discolsed, including collectors, foundation, process unit, spare parts. Dismantling included. All produced in Switzerland and transported to the place of plant. Also battery inclded in construction	No		Yes	Case dependent, but considered	No		Yes	Compression from 1 to 110 bars with electricity. 114Wh/tCO7	Yes	Pipeline, at 110 bars, 80 bar at pipeline end, additional compression if more than 200km transport, distance depends on countries 100-1500km)	Yes	In pipeline during transport, using baseline emission factors from an IPCC report. Injection wells negligible	Yes	Detailed analysis with drilling, and energy of 24 kWh/tCO2 for injection.	Yes	100 trips per year, business flights. Collector, process unit, and spare parts produced in Switzerland and transported to DACCS location with ship and lorry	Chile	2021	1.271	Photovolatic		0	Heat pump			End of life considered I think ?		Cradle-to-grave		100	Capture
Terlouw, Autonomouos HTHP + PV, ES	10.1021/acs.est.1c03263	Terlouw, Tom	Mazzotti, M	Life Cycle Assessment of Direct Air Carbon Capture and Storage with Low-Carbon Energy Sources	ISO 14040/14044	Ecoinvent v3.6 "allocation, cut-off by classification" (modified background)		?	15+1+1 (water depletion ReCiPe 2016 + land transformation (in m2))	ILCD 2.0 (2018) and ReCiPe 2016		2021-05-08	Climeworks	Solid sorbent	Yes	Use of generic sorbent proxy, unclear what is included in terms of cradle and grave	Yes	Data from Climeworks not discolsed, including collectors, foundation, process unit, spare parts. Dismantling included. All produced in Switzerland and transported to the place of plant. Also battery inclded in construction	No		Yes	Case dependent, but considered	No		Yes	Compression from 1 to 110 bars with electricity. 114Wh/tCO8	Yes	Pipeline, at 110 bars, 80 bar at pipeline end, additional compression if more than 200km transport, distance depends on countries 100-1500km)	Yes	In pipeline during transport, using baseline emission factors from an IPCC report. Injection wells negligible	Yes	Detailed analysis with drilling, and energy of 24 kWh/tCO2 for injection.	Yes	100 trips per year, business flights. Collector, process unit, and spare parts produced in Switzerland and transported to DACCS location with ship and lorry	Spain	2021	1.271	Photovolatic		0	Heat pump			End of life considered I think ?		Cradle-to-grave		100	Capture
Terlouw, Autonomouos HTHP + PV, GR	10.1021/acs.est.1c03263	Terlouw, Tom	Mazzotti, M	Life Cycle Assessment of Direct Air Carbon Capture and Storage with Low-Carbon Energy Sources	ISO 14040/14044	Ecoinvent v3.6 "allocation, cut-off by classification" (modified background)		?	15+1+1 (water depletion ReCiPe 2016 + land transformation (in m2))	ILCD 2.0 (2018) and ReCiPe 2016		2021-05-08	Climeworks	Solid sorbent	Yes	Use of generic sorbent proxy, unclear what is included in terms of cradle and grave	Yes	Data from Climeworks not discolsed, including collectors, foundation, process unit, spare parts. Dismantling included. All produced in Switzerland and transported to the place of plant. Also battery inclded in construction	No		Yes	Case dependent, but considered	No		Yes	Compression from 1 to 110 bars with electricity. 114Wh/tCO9	Yes	Pipeline, at 110 bars, 80 bar at pipeline end, additional compression if more than 200km transport, distance depends on countries 100-1500km)	Yes	In pipeline during transport, using baseline emission factors from an IPCC report. Injection wells negligible	Yes	Detailed analysis with drilling, and energy of 24 kWh/tCO2 for injection.	Yes	100 trips per year, business flights. Collector, process unit, and spare parts produced in Switzerland and transported to DACCS location with ship and lorry	Greece	2021	1.271	Photovolatic		0	Heat pump			End of life considered I think ?		Cradle-to-grave		100	Capture
Terlouw, Autonomouos HTHP + PV, JO	10.1021/acs.est.1c03263	Terlouw, Tom	Mazzotti, M	Life Cycle Assessment of Direct Air Carbon Capture and Storage with Low-Carbon Energy Sources	ISO 14040/14044	Ecoinvent v3.6 "allocation, cut-off by classification" (modified background)		?	15+1+1 (water depletion ReCiPe 2016 + land transformation (in m2))	ILCD 2.0 (2018) and ReCiPe 2016		2021-05-08	Climeworks	Solid sorbent	Yes	Use of generic sorbent proxy, unclear what is included in terms of cradle and grave	Yes	Data from Climeworks not discolsed, including collectors, foundation, process unit, spare parts. Dismantling included. All produced in Switzerland and transported to the place of plant. Also battery inclded in construction	No		Yes	Case dependent, but considered	No		Yes	Compression from 1 to 110 bars with electricity. 114Wh/tCO10	Yes	Pipeline, at 110 bars, 80 bar at pipeline end, additional compression if more than 200km transport, distance depends on countries 100-1500km)	Yes	In pipeline during transport, using baseline emission factors from an IPCC report. Injection wells negligible	Yes	Detailed analysis with drilling, and energy of 24 kWh/tCO2 for injection.	Yes	100 trips per year, business flights. Collector, process unit, and spare parts produced in Switzerland and transported to DACCS location with ship and lorry	Jordan	2021	1.271	Photovolatic		0	Heat pump			End of life considered I think ?		Cradle-to-grave		100	Capture
Terlouw, Autonomouos HTHP + PV, MX	10.1021/acs.est.1c03263	Terlouw, Tom	Mazzotti, M	Life Cycle Assessment of Direct Air Carbon Capture and Storage with Low-Carbon Energy Sources	ISO 14040/14044	Ecoinvent v3.6 "allocation, cut-off by classification" (modified background)		?	15+1+1 (water depletion ReCiPe 2016 + land transformation (in m2))	ILCD 2.0 (2018) and ReCiPe 2016		2021-05-08	Climeworks	Solid sorbent	Yes	Use of generic sorbent proxy, unclear what is included in terms of cradle and grave	Yes	Data from Climeworks not discolsed, including collectors, foundation, process unit, spare parts. Dismantling included. All produced in Switzerland and transported to the place of plant. Also battery inclded in construction	No		Yes	Case dependent, but considered	No		Yes	Compression from 1 to 110 bars with electricity. 114Wh/tCO11	Yes	Pipeline, at 110 bars, 80 bar at pipeline end, additional compression if more than 200km transport, distance depends on countries 100-1500km)	Yes	In pipeline during transport, using baseline emission factors from an IPCC report. Injection wells negligible	Yes	Detailed analysis with drilling, and energy of 24 kWh/tCO2 for injection.	Yes	100 trips per year, business flights. Collector, process unit, and spare parts produced in Switzerland and transported to DACCS location with ship and lorry	Mexico	2021	1.271	Photovolatic		0	Heat pump			End of life considered I think ?		Cradle-to-grave		100	Capture
Terlouw, HTHP + Grid, CH	10.1021/acs.est.1c03263	Terlouw, Tom	Mazzotti, M	Life Cycle Assessment of Direct Air Carbon Capture and Storage with Low-Carbon Energy Sources	ISO 14040/14044	Ecoinvent v3.6 "allocation, cut-off by classification" (modified background)		?	15+1+1 (water depletion ReCiPe 2016 + land transformation (in m2))	ILCD 2.0 (2018) and ReCiPe 2016		2021-05-08	Climeworks	Solid sorbent	Yes	Use of generic sorbent proxy, unclear what is included in terms of cradle and grave	Yes	Data from Climeworks not discolsed, including collectors, foundation, process unit, spare parts. Dismantling included. All produced in Switzerland and transported to the place of plant. Also battery inclded in construction	No		Yes	Case dependent, but considered	No		Yes	Compression from 1 to 110 bars with electricity. 114Wh/tCO12	Yes	Pipeline, at 110 bars, 80 bar at pipeline end, additional compression if more than 200km transport, distance depends on countries 100-1500km)	Yes	In pipeline during transport, using baseline emission factors from an IPCC report. Injection wells negligible	Yes	Detailed analysis with drilling, and energy of 24 kWh/tCO2 for injection.	Yes	100 trips per year, business flights. Collector, process unit, and spare parts produced in Switzerland and transported to DACCS location with ship and lorry	Switzerland	2021	1.132	National Grid	2021	0	Heat pump			End of life considered I think ?		Cradle-to-grave		100	Capture
Terlouw, HTHP + Grid, CL	10.1021/acs.est.1c03263	Terlouw, Tom	Mazzotti, M	Life Cycle Assessment of Direct Air Carbon Capture and Storage with Low-Carbon Energy Sources	ISO 14040/14044	Ecoinvent v3.6 "allocation, cut-off by classification" (modified background)		?	15+1+1 (water depletion ReCiPe 2016 + land transformation (in m2))	ILCD 2.0 (2018) and ReCiPe 2016		2021-05-08	Climeworks	Solid sorbent	Yes	Use of generic sorbent proxy, unclear what is included in terms of cradle and grave	Yes	Data from Climeworks not discolsed, including collectors, foundation, process unit, spare parts. Dismantling included. All produced in Switzerland and transported to the place of plant. Also battery inclded in construction	No		Yes	Case dependent, but considered	No		Yes	Compression from 1 to 110 bars with electricity. 114Wh/tCO13	Yes	Pipeline, at 110 bars, 80 bar at pipeline end, additional compression if more than 200km transport, distance depends on countries 100-1500km)	Yes	In pipeline during transport, using baseline emission factors from an IPCC report. Injection wells negligible	Yes	Detailed analysis with drilling, and energy of 24 kWh/tCO2 for injection.	Yes	100 trips per year, business flights. Collector, process unit, and spare parts produced in Switzerland and transported to DACCS location with ship and lorry	Chile	2021	1.132	National Grid	2021	0	Heat pump			End of life considered I think ?		Cradle-to-grave		100	Capture
Terlouw, HTHP + Grid, ES	10.1021/acs.est.1c03263	Terlouw, Tom	Mazzotti, M	Life Cycle Assessment of Direct Air Carbon Capture and Storage with Low-Carbon Energy Sources	ISO 14040/14044	Ecoinvent v3.6 "allocation, cut-off by classification" (modified background)		?	15+1+1 (water depletion ReCiPe 2016 + land transformation (in m2))	ILCD 2.0 (2018) and ReCiPe 2016		2021-05-08	Climeworks	Solid sorbent	Yes	Use of generic sorbent proxy, unclear what is included in terms of cradle and grave	Yes	Data from Climeworks not discolsed, including collectors, foundation, process unit, spare parts. Dismantling included. All produced in Switzerland and transported to the place of plant. Also battery inclded in construction	No		Yes	Case dependent, but considered	No		Yes	Compression from 1 to 110 bars with electricity. 114Wh/tCO14	Yes	Pipeline, at 110 bars, 80 bar at pipeline end, additional compression if more than 200km transport, distance depends on countries 100-1500km)	Yes	In pipeline during transport, using baseline emission factors from an IPCC report. Injection wells negligible	Yes	Detailed analysis with drilling, and energy of 24 kWh/tCO2 for injection.	Yes	100 trips per year, business flights. Collector, process unit, and spare parts produced in Switzerland and transported to DACCS location with ship and lorry	Spain	2021	1.132	National Grid	2021	0	Heat pump			End of life considered I think ?		Cradle-to-grave		100	Capture
Terlouw, HTHP + Grid, GR	10.1021/acs.est.1c03263	Terlouw, Tom	Mazzotti, M	Life Cycle Assessment of Direct Air Carbon Capture and Storage with Low-Carbon Energy Sources	ISO 14040/14044	Ecoinvent v3.6 "allocation, cut-off by classification" (modified background)		?	15+1+1 (water depletion ReCiPe 2016 + land transformation (in m2))	ILCD 2.0 (2018) and ReCiPe 2016		2021-05-08	Climeworks	Solid sorbent	Yes	Use of generic sorbent proxy, unclear what is included in terms of cradle and grave	Yes	Data from Climeworks not discolsed, including collectors, foundation, process unit, spare parts. Dismantling included. All produced in Switzerland and transported to the place of plant. Also battery inclded in construction	No		Yes	Case dependent, but considered	No		Yes	Compression from 1 to 110 bars with electricity. 114Wh/tCO15	Yes	Pipeline, at 110 bars, 80 bar at pipeline end, additional compression if more than 200km transport, distance depends on countries 100-1500km)	Yes	In pipeline during transport, using baseline emission factors from an IPCC report. Injection wells negligible	Yes	Detailed analysis with drilling, and energy of 24 kWh/tCO2 for injection.	Yes	100 trips per year, business flights. Collector, process unit, and spare parts produced in Switzerland and transported to DACCS location with ship and lorry	Greece	2021	1.132	National Grid	2021	0	Heat pump			End of life considered I think ?		Cradle-to-grave		100	Capture
Terlouw, HTHP + Grid, IS	10.1021/acs.est.1c03263	Terlouw, Tom	Mazzotti, M	Life Cycle Assessment of Direct Air Carbon Capture and Storage with Low-Carbon Energy Sources	ISO 14040/14044	Ecoinvent v3.6 "allocation, cut-off by classification" (modified background)		?	15+1+1 (water depletion ReCiPe 2016 + land transformation (in m2))	ILCD 2.0 (2018) and ReCiPe 2016		2021-05-08	Climeworks	Solid sorbent	Yes	Use of generic sorbent proxy, unclear what is included in terms of cradle and grave	Yes	Data from Climeworks not discolsed, including collectors, foundation, process unit, spare parts. Dismantling included. All produced in Switzerland and transported to the place of plant. Also battery inclded in construction	No		Yes	Case dependent, but considered	No		Yes	Compression from 1 to 110 bars with electricity. 114Wh/tCO16	Yes	Pipeline, at 110 bars, 80 bar at pipeline end, additional compression if more than 200km transport, distance depends on countries 100-1500km)	Yes	In pipeline during transport, using baseline emission factors from an IPCC report. Injection wells negligible	Yes	Detailed analysis with drilling, and energy of 24 kWh/tCO2 for injection.	Yes	100 trips per year, business flights. Collector, process unit, and spare parts produced in Switzerland and transported to DACCS location with ship and lorry	Iceland	2021	1.132	National Grid	2021	0	Heat pump			End of life considered I think ?		Cradle-to-grave		100	Capture
Terlouw, HTHP + Grid, JO	10.1021/acs.est.1c03263	Terlouw, Tom	Mazzotti, M	Life Cycle Assessment of Direct Air Carbon Capture and Storage with Low-Carbon Energy Sources	ISO 14040/14044	Ecoinvent v3.6 "allocation, cut-off by classification" (modified background)		?	15+1+1 (water depletion ReCiPe 2016 + land transformation (in m2))	ILCD 2.0 (2018) and ReCiPe 2016		2021-05-08	Climeworks	Solid sorbent	Yes	Use of generic sorbent proxy, unclear what is included in terms of cradle and grave	Yes	Data from Climeworks not discolsed, including collectors, foundation, process unit, spare parts. Dismantling included. All produced in Switzerland and transported to the place of plant. Also battery inclded in construction	No		Yes	Case dependent, but considered	No		Yes	Compression from 1 to 110 bars with electricity. 114Wh/tCO17	Yes	Pipeline, at 110 bars, 80 bar at pipeline end, additional compression if more than 200km transport, distance depends on countries 100-1500km)	Yes	In pipeline during transport, using baseline emission factors from an IPCC report. Injection wells negligible	Yes	Detailed analysis with drilling, and energy of 24 kWh/tCO2 for injection.	Yes	100 trips per year, business flights. Collector, process unit, and spare parts produced in Switzerland and transported to DACCS location with ship and lorry	Jordan	2021	1.132	National Grid	2021	0	Heat pump			End of life considered I think ?		Cradle-to-grave		100	Capture
Terlouw, HTHP + Grid, MX	10.1021/acs.est.1c03263	Terlouw, Tom	Mazzotti, M	Life Cycle Assessment of Direct Air Carbon Capture and Storage with Low-Carbon Energy Sources	ISO 14040/14044	Ecoinvent v3.6 "allocation, cut-off by classification" (modified background)		?	15+1+1 (water depletion ReCiPe 2016 + land transformation (in m2))	ILCD 2.0 (2018) and ReCiPe 2016		2021-05-08	Climeworks	Solid sorbent	Yes	Use of generic sorbent proxy, unclear what is included in terms of cradle and grave	Yes	Data from Climeworks not discolsed, including collectors, foundation, process unit, spare parts. Dismantling included. All produced in Switzerland and transported to the place of plant. Also battery inclded in construction	No		Yes	Case dependent, but considered	No		Yes	Compression from 1 to 110 bars with electricity. 114Wh/tCO18	Yes	Pipeline, at 110 bars, 80 bar at pipeline end, additional compression if more than 200km transport, distance depends on countries 100-1500km)	Yes	In pipeline during transport, using baseline emission factors from an IPCC report. Injection wells negligible	Yes	Detailed analysis with drilling, and energy of 24 kWh/tCO2 for injection.	Yes	100 trips per year, business flights. Collector, process unit, and spare parts produced in Switzerland and transported to DACCS location with ship and lorry	Mexico	2021	1.132	National Grid	2021	0	Heat pump			End of life considered I think ?		Cradle-to-grave		100	Capture
Terlouw, HTHP + Grid, NO	10.1021/acs.est.1c03263	Terlouw, Tom	Mazzotti, M	Life Cycle Assessment of Direct Air Carbon Capture and Storage with Low-Carbon Energy Sources	ISO 14040/14044	Ecoinvent v3.6 "allocation, cut-off by classification" (modified background)		?	15+1+1 (water depletion ReCiPe 2016 + land transformation (in m2))	ILCD 2.0 (2018) and ReCiPe 2016		2021-05-08	Climeworks	Solid sorbent	Yes	Use of generic sorbent proxy, unclear what is included in terms of cradle and grave	Yes	Data from Climeworks not discolsed, including collectors, foundation, process unit, spare parts. Dismantling included. All produced in Switzerland and transported to the place of plant. Also battery inclded in construction	No		Yes	Case dependent, but considered	No		Yes	Compression from 1 to 110 bars with electricity. 114Wh/tCO19	Yes	Pipeline, at 110 bars, 80 bar at pipeline end, additional compression if more than 200km transport, distance depends on countries 100-1500km)	Yes	In pipeline during transport, using baseline emission factors from an IPCC report. Injection wells negligible	Yes	Detailed analysis with drilling, and energy of 24 kWh/tCO2 for injection.	Yes	100 trips per year, business flights. Collector, process unit, and spare parts produced in Switzerland and transported to DACCS location with ship and lorry	Norway	2021	1.132	National Grid	2021	0	Heat pump			End of life considered I think ?		Cradle-to-grave		100	Capture
Terlouw, Waste Heat + Grid, CH	10.1021/acs.est.1c03263	Terlouw, Tom	Mazzotti, M	Life Cycle Assessment of Direct Air Carbon Capture and Storage with Low-Carbon Energy Sources	ISO 14040/14044	Ecoinvent v3.6 "allocation, cut-off by classification" (modified background)		?	15+1+1 (water depletion ReCiPe 2016 + land transformation (in m2))	ILCD 2.0 (2018) and ReCiPe 2016		2021-05-08	Climeworks	Solid sorbent	Yes	Use of generic sorbent proxy, unclear what is included in terms of cradle and grave	Yes	Data from Climeworks not discolsed, including collectors, foundation, process unit, spare parts. Dismantling included. All produced in Switzerland and transported to the place of plant. Also battery inclded in construction	No		Yes	Case dependent, but considered	No		Yes	Compression from 1 to 110 bars with electricity. 114Wh/tCO20	Yes	Pipeline, at 110 bars, 80 bar at pipeline end, additional compression if more than 200km transport, distance depends on countries 100-1500km)	Yes	In pipeline during transport, using baseline emission factors from an IPCC report. Injection wells negligible	Yes	Detailed analysis with drilling, and energy of 24 kWh/tCO2 for injection.	Yes	100 trips per year, business flights. Collector, process unit, and spare parts produced in Switzerland and transported to DACCS location with ship and lorry	Switzerland	2021	0.614	National Grid	2021	1.5	Waste heat (burden free)			End of life considered I think ?		Cradle-to-grave		100	Capture
Terlouw, Waste Heat + Grid, CL	10.1021/acs.est.1c03263	Terlouw, Tom	Mazzotti, M	Life Cycle Assessment of Direct Air Carbon Capture and Storage with Low-Carbon Energy Sources	ISO 14040/14044	Ecoinvent v3.6 "allocation, cut-off by classification" (modified background)		?	15+1+1 (water depletion ReCiPe 2016 + land transformation (in m2))	ILCD 2.0 (2018) and ReCiPe 2016		2021-05-08	Climeworks	Solid sorbent	Yes	Use of generic sorbent proxy, unclear what is included in terms of cradle and grave	Yes	Data from Climeworks not discolsed, including collectors, foundation, process unit, spare parts. Dismantling included. All produced in Switzerland and transported to the place of plant. Also battery inclded in construction	No		Yes	Case dependent, but considered	No		Yes	Compression from 1 to 110 bars with electricity. 114Wh/tCO21	Yes	Pipeline, at 110 bars, 80 bar at pipeline end, additional compression if more than 200km transport, distance depends on countries 100-1500km)	Yes	In pipeline during transport, using baseline emission factors from an IPCC report. Injection wells negligible	Yes	Detailed analysis with drilling, and energy of 24 kWh/tCO2 for injection.	Yes	100 trips per year, business flights. Collector, process unit, and spare parts produced in Switzerland and transported to DACCS location with ship and lorry	Chile	2021	0.614	National Grid	2021	1.5	Waste heat (burden free)			End of life considered I think ?		Cradle-to-grave		100	Capture
Terlouw, Waste Heat + Grid, ES	10.1021/acs.est.1c03263	Terlouw, Tom	Mazzotti, M	Life Cycle Assessment of Direct Air Carbon Capture and Storage with Low-Carbon Energy Sources	ISO 14040/14044	Ecoinvent v3.6 "allocation, cut-off by classification" (modified background)		?	15+1+1 (water depletion ReCiPe 2016 + land transformation (in m2))	ILCD 2.0 (2018) and ReCiPe 2016		2021-05-08	Climeworks	Solid sorbent	Yes	Use of generic sorbent proxy, unclear what is included in terms of cradle and grave	Yes	Data from Climeworks not discolsed, including collectors, foundation, process unit, spare parts. Dismantling included. All produced in Switzerland and transported to the place of plant. Also battery inclded in construction	No		Yes	Case dependent, but considered	No		Yes	Compression from 1 to 110 bars with electricity. 114Wh/tCO22	Yes	Pipeline, at 110 bars, 80 bar at pipeline end, additional compression if more than 200km transport, distance depends on countries 100-1500km)	Yes	In pipeline during transport, using baseline emission factors from an IPCC report. Injection wells negligible	Yes	Detailed analysis with drilling, and energy of 24 kWh/tCO2 for injection.	Yes	100 trips per year, business flights. Collector, process unit, and spare parts produced in Switzerland and transported to DACCS location with ship and lorry	Spain	2021	0.614	National Grid	2021	1.5	Waste heat (burden free)			End of life considered I think ?		Cradle-to-grave		100	Capture
Terlouw, Waste Heat + Grid, GR	10.1021/acs.est.1c03263	Terlouw, Tom	Mazzotti, M	Life Cycle Assessment of Direct Air Carbon Capture and Storage with Low-Carbon Energy Sources	ISO 14040/14044	Ecoinvent v3.6 "allocation, cut-off by classification" (modified background)		?	15+1+1 (water depletion ReCiPe 2016 + land transformation (in m2))	ILCD 2.0 (2018) and ReCiPe 2016		2021-05-08	Climeworks	Solid sorbent	Yes	Use of generic sorbent proxy, unclear what is included in terms of cradle and grave	Yes	Data from Climeworks not discolsed, including collectors, foundation, process unit, spare parts. Dismantling included. All produced in Switzerland and transported to the place of plant. Also battery inclded in construction	No		Yes	Case dependent, but considered	No		Yes	Compression from 1 to 110 bars with electricity. 114Wh/tCO23	Yes	Pipeline, at 110 bars, 80 bar at pipeline end, additional compression if more than 200km transport, distance depends on countries 100-1500km)	Yes	In pipeline during transport, using baseline emission factors from an IPCC report. Injection wells negligible	Yes	Detailed analysis with drilling, and energy of 24 kWh/tCO2 for injection.	Yes	100 trips per year, business flights. Collector, process unit, and spare parts produced in Switzerland and transported to DACCS location with ship and lorry	Greece	2021	0.614	National Grid	2021	1.5	Waste heat (burden free)			End of life considered I think ?		Cradle-to-grave		100	Capture
Terlouw, Waste Heat + Grid, IS	10.1021/acs.est.1c03263	Terlouw, Tom	Mazzotti, M	Life Cycle Assessment of Direct Air Carbon Capture and Storage with Low-Carbon Energy Sources	ISO 14040/14044	Ecoinvent v3.6 "allocation, cut-off by classification" (modified background)		?	15+1+1 (water depletion ReCiPe 2016 + land transformation (in m2))	ILCD 2.0 (2018) and ReCiPe 2016		2021-05-08	Climeworks	Solid sorbent	Yes	Use of generic sorbent proxy, unclear what is included in terms of cradle and grave	Yes	Data from Climeworks not discolsed, including collectors, foundation, process unit, spare parts. Dismantling included. All produced in Switzerland and transported to the place of plant. Also battery inclded in construction	No		Yes	Case dependent, but considered	No		Yes	Compression from 1 to 110 bars with electricity. 114Wh/tCO24	Yes	Pipeline, at 110 bars, 80 bar at pipeline end, additional compression if more than 200km transport, distance depends on countries 100-1500km)	Yes	In pipeline during transport, using baseline emission factors from an IPCC report. Injection wells negligible	Yes	Detailed analysis with drilling, and energy of 24 kWh/tCO2 for injection.	Yes	100 trips per year, business flights. Collector, process unit, and spare parts produced in Switzerland and transported to DACCS location with ship and lorry	Iceland	2021	0.614	National Grid	2021	1.5	Waste heat (burden free)			End of life considered I think ?		Cradle-to-grave		100	Capture
Terlouw, Waste Heat + Grid, JO	10.1021/acs.est.1c03263	Terlouw, Tom	Mazzotti, M	Life Cycle Assessment of Direct Air Carbon Capture and Storage with Low-Carbon Energy Sources	ISO 14040/14044	Ecoinvent v3.6 "allocation, cut-off by classification" (modified background)		?	15+1+1 (water depletion ReCiPe 2016 + land transformation (in m2))	ILCD 2.0 (2018) and ReCiPe 2016		2021-05-08	Climeworks	Solid sorbent	Yes	Use of generic sorbent proxy, unclear what is included in terms of cradle and grave	Yes	Data from Climeworks not discolsed, including collectors, foundation, process unit, spare parts. Dismantling included. All produced in Switzerland and transported to the place of plant. Also battery inclded in construction	No		Yes	Case dependent, but considered	No		Yes	Compression from 1 to 110 bars with electricity. 114Wh/tCO25	Yes	Pipeline, at 110 bars, 80 bar at pipeline end, additional compression if more than 200km transport, distance depends on countries 100-1500km)	Yes	In pipeline during transport, using baseline emission factors from an IPCC report. Injection wells negligible	Yes	Detailed analysis with drilling, and energy of 24 kWh/tCO2 for injection.	Yes	100 trips per year, business flights. Collector, process unit, and spare parts produced in Switzerland and transported to DACCS location with ship and lorry	Jordan	2021	0.614	National Grid	2021	1.5	Waste heat (burden free)			End of life considered I think ?		Cradle-to-grave		100	Capture
Terlouw, Waste Heat + Grid, MX	10.1021/acs.est.1c03263	Terlouw, Tom	Mazzotti, M	Life Cycle Assessment of Direct Air Carbon Capture and Storage with Low-Carbon Energy Sources	ISO 14040/14044	Ecoinvent v3.6 "allocation, cut-off by classification" (modified background)		?	15+1+1 (water depletion ReCiPe 2016 + land transformation (in m2))	ILCD 2.0 (2018) and ReCiPe 2016		2021-05-08	Climeworks	Solid sorbent	Yes	Use of generic sorbent proxy, unclear what is included in terms of cradle and grave	Yes	Data from Climeworks not discolsed, including collectors, foundation, process unit, spare parts. Dismantling included. All produced in Switzerland and transported to the place of plant. Also battery inclded in construction	No		Yes	Case dependent, but considered	No		Yes	Compression from 1 to 110 bars with electricity. 114Wh/tCO26	Yes	Pipeline, at 110 bars, 80 bar at pipeline end, additional compression if more than 200km transport, distance depends on countries 100-1500km)	Yes	In pipeline during transport, using baseline emission factors from an IPCC report. Injection wells negligible	Yes	Detailed analysis with drilling, and energy of 24 kWh/tCO2 for injection.	Yes	100 trips per year, business flights. Collector, process unit, and spare parts produced in Switzerland and transported to DACCS location with ship and lorry	Mexico	2021	0.614	National Grid	2021	1.5	Waste heat (burden free)			End of life considered I think ?		Cradle-to-grave		100	Capture
Terlouw, Waste Heat + Grid, NO	10.1021/acs.est.1c03263	Terlouw, Tom	Mazzotti, M	Life Cycle Assessment of Direct Air Carbon Capture and Storage with Low-Carbon Energy Sources	ISO 14040/14044	Ecoinvent v3.6 "allocation, cut-off by classification" (modified background)		?	15+1+1 (water depletion ReCiPe 2016 + land transformation (in m2))	ILCD 2.0 (2018) and ReCiPe 2016		2021-05-08	Climeworks	Solid sorbent	Yes	Use of generic sorbent proxy, unclear what is included in terms of cradle and grave	Yes	Data from Climeworks not discolsed, including collectors, foundation, process unit, spare parts. Dismantling included. All produced in Switzerland and transported to the place of plant. Also battery inclded in construction	No		Yes	Case dependent, but considered	No		Yes	Compression from 1 to 110 bars with electricity. 114Wh/tCO27	Yes	Pipeline, at 110 bars, 80 bar at pipeline end, additional compression if more than 200km transport, distance depends on countries 100-1500km)	Yes	In pipeline during transport, using baseline emission factors from an IPCC report. Injection wells negligible	Yes	Detailed analysis with drilling, and energy of 24 kWh/tCO2 for injection.	Yes	100 trips per year, business flights. Collector, process unit, and spare parts produced in Switzerland and transported to DACCS location with ship and lorry	Norway	2021	0.614	National Grid	2021	1.5	Waste heat (burden free)			End of life considered I think ?		Cradle-to-grave		100	Capture
Terlouw, Waste Heat + PV + Battery, CL	10.1021/acs.est.1c03263	Terlouw, Tom	Mazzotti, M	Life Cycle Assessment of Direct Air Carbon Capture and Storage with Low-Carbon Energy Sources	ISO 14040/14044	Ecoinvent v3.6 "allocation, cut-off by classification" (modified background)		?	15+1+1 (water depletion ReCiPe 2016 + land transformation (in m2))	ILCD 2.0 (2018) and ReCiPe 2016		2021-05-08	Climeworks	Solid sorbent	Yes	Use of generic sorbent proxy, unclear what is included in terms of cradle and grave	Yes	Data from Climeworks not discolsed, including collectors, foundation, process unit, spare parts. Dismantling included. All produced in Switzerland and transported to the place of plant. Also battery inclded in construction	No		Yes	Case dependent, but considered	No		Yes	Compression from 1 to 110 bars with electricity. 114Wh/tCO28	Yes	Pipeline, at 110 bars, 80 bar at pipeline end, additional compression if more than 200km transport, distance depends on countries 100-1500km)	Yes	In pipeline during transport, using baseline emission factors from an IPCC report. Injection wells negligible	Yes	Detailed analysis with drilling, and energy of 24 kWh/tCO2 for injection.	Yes	100 trips per year, business flights. Collector, process unit, and spare parts produced in Switzerland and transported to DACCS location with ship and lorry	Chile	2021	0.69	PV+Battery		1.5	Waste heat (burden free)			End of life considered I think ?		Cradle-to-grave		100	Capture
Terlouw, Waste Heat + PV + Battery, ES	10.1021/acs.est.1c03263	Terlouw, Tom	Mazzotti, M	Life Cycle Assessment of Direct Air Carbon Capture and Storage with Low-Carbon Energy Sources	ISO 14040/14044	Ecoinvent v3.6 "allocation, cut-off by classification" (modified background)		?	15+1+1 (water depletion ReCiPe 2016 + land transformation (in m2))	ILCD 2.0 (2018) and ReCiPe 2016		2021-05-08	Climeworks	Solid sorbent	Yes	Use of generic sorbent proxy, unclear what is included in terms of cradle and grave	Yes	Data from Climeworks not discolsed, including collectors, foundation, process unit, spare parts. Dismantling included. All produced in Switzerland and transported to the place of plant. Also battery inclded in construction	No		Yes	Case dependent, but considered	No		Yes	Compression from 1 to 110 bars with electricity. 114Wh/tCO29	Yes	Pipeline, at 110 bars, 80 bar at pipeline end, additional compression if more than 200km transport, distance depends on countries 100-1500km)	Yes	In pipeline during transport, using baseline emission factors from an IPCC report. Injection wells negligible	Yes	Detailed analysis with drilling, and energy of 24 kWh/tCO2 for injection.	Yes	100 trips per year, business flights. Collector, process unit, and spare parts produced in Switzerland and transported to DACCS location with ship and lorry	Spain	2021	0.69	PV+Battery		1.5	Waste heat (burden free)			End of life considered I think ?		Cradle-to-grave		100	Capture
Terlouw, Waste Heat + PV + Battery, GR	10.1021/acs.est.1c03263	Terlouw, Tom	Mazzotti, M	Life Cycle Assessment of Direct Air Carbon Capture and Storage with Low-Carbon Energy Sources	ISO 14040/14044	Ecoinvent v3.6 "allocation, cut-off by classification" (modified background)		?	15+1+1 (water depletion ReCiPe 2016 + land transformation (in m2))	ILCD 2.0 (2018) and ReCiPe 2016		2021-05-08	Climeworks	Solid sorbent	Yes	Use of generic sorbent proxy, unclear what is included in terms of cradle and grave	Yes	Data from Climeworks not discolsed, including collectors, foundation, process unit, spare parts. Dismantling included. All produced in Switzerland and transported to the place of plant. Also battery inclded in construction	No		Yes	Case dependent, but considered	No		Yes	Compression from 1 to 110 bars with electricity. 114Wh/tCO30	Yes	Pipeline, at 110 bars, 80 bar at pipeline end, additional compression if more than 200km transport, distance depends on countries 100-1500km)	Yes	In pipeline during transport, using baseline emission factors from an IPCC report. Injection wells negligible	Yes	Detailed analysis with drilling, and energy of 24 kWh/tCO2 for injection.	Yes	100 trips per year, business flights. Collector, process unit, and spare parts produced in Switzerland and transported to DACCS location with ship and lorry	Greece	2021	0.69	PV+Battery		1.5	Waste heat (burden free)			End of life considered I think ?		Cradle-to-grave		100	Capture
Terlouw, Waste Heat + PV + Battery, JO	10.1021/acs.est.1c03263	Terlouw, Tom	Mazzotti, M	Life Cycle Assessment of Direct Air Carbon Capture and Storage with Low-Carbon Energy Sources	ISO 14040/14044	Ecoinvent v3.6 "allocation, cut-off by classification" (modified background)		?	15+1+1 (water depletion ReCiPe 2016 + land transformation (in m2))	ILCD 2.0 (2018) and ReCiPe 2016		2021-05-08	Climeworks	Solid sorbent	Yes	Use of generic sorbent proxy, unclear what is included in terms of cradle and grave	Yes	Data from Climeworks not discolsed, including collectors, foundation, process unit, spare parts. Dismantling included. All produced in Switzerland and transported to the place of plant. Also battery inclded in construction	No		Yes	Case dependent, but considered	No		Yes	Compression from 1 to 110 bars with electricity. 114Wh/tCO31	Yes	Pipeline, at 110 bars, 80 bar at pipeline end, additional compression if more than 200km transport, distance depends on countries 100-1500km)	Yes	In pipeline during transport, using baseline emission factors from an IPCC report. Injection wells negligible	Yes	Detailed analysis with drilling, and energy of 24 kWh/tCO2 for injection.	Yes	100 trips per year, business flights. Collector, process unit, and spare parts produced in Switzerland and transported to DACCS location with ship and lorry	Jordan	2021	0.69	PV+Battery		1.5	Waste heat (burden free)			End of life considered I think ?		Cradle-to-grave		100	Capture
Terlouw, Waste Heat + PV + Battery, MX	10.1021/acs.est.1c03263	Terlouw, Tom	Mazzotti, M	Life Cycle Assessment of Direct Air Carbon Capture and Storage with Low-Carbon Energy Sources	ISO 14040/14044	Ecoinvent v3.6 "allocation, cut-off by classification" (modified background)		?	15+1+1 (water depletion ReCiPe 2016 + land transformation (in m2))	ILCD 2.0 (2018) and ReCiPe 2016		2021-05-08	Climeworks	Solid sorbent	Yes	Use of generic sorbent proxy, unclear what is included in terms of cradle and grave	Yes	Data from Climeworks not discolsed, including collectors, foundation, process unit, spare parts. Dismantling included. All produced in Switzerland and transported to the place of plant. Also battery inclded in construction	No		Yes	Case dependent, but considered	No		Yes	Compression from 1 to 110 bars with electricity. 114Wh/tCO32	Yes	Pipeline, at 110 bars, 80 bar at pipeline end, additional compression if more than 200km transport, distance depends on countries 100-1500km)	Yes	In pipeline during transport, using baseline emission factors from an IPCC report. Injection wells negligible	Yes	Detailed analysis with drilling, and energy of 24 kWh/tCO2 for injection.	Yes	100 trips per year, business flights. Collector, process unit, and spare parts produced in Switzerland and transported to DACCS location with ship and lorry	Mexico	2021	0.69	PV+Battery		1.5	Waste heat (burden free)			End of life considered I think ?		Cradle-to-grave		100	Capture
Terlouw, plant today	10.1021/acs.est.1c03263	Terlouw, Tom	Mazzotti, M	Life Cycle Assessment of Direct Air Carbon Capture and Storage with Low-Carbon Energy Sources	ISO 14040/14044	Ecoinvent v3.6 "allocation, cut-off by classification" (modified background)		?	15+1+1 (water depletion ReCiPe 2016 + land transformation (in m2))	ILCD 2.0 (2018) and ReCiPe 2016		2021-05-08	Climeworks					Data from Climeworks not discolsed, including collectors, foundation, process unit, spare parts. Dismantling included. All produced in Switzerland and transported to the place of plant. Also battery inclded in construction																		2021												4	Plant
Terlou, plant future	10.1021/acs.est.1c03263	Terlouw, Tom	Mazzotti, M	Life Cycle Assessment of Direct Air Carbon Capture and Storage with Low-Carbon Energy Sources	ISO 14040/14044	Ecoinvent v3.6 "allocation, cut-off by classification" (modified background)		?	15+1+1 (water depletion ReCiPe 2016 + land transformation (in m2))	ILCD 2.0 (2018) and ReCiPe 2016		2021-05-08	Climeworks					Data from Climeworks not discolsed, including collectors, foundation, process unit, spare parts. Dismantling included. All produced in Switzerland and transported to the place of plant. Also battery inclded in construction																		2021												100	Plant
Leonzio-MIL-101	10.1016/j.spc.2022.04.001	Leonzio, G	Shah, Nilay	Environmental performance of different sorbents used for direct air capture	ISO 14040/14044	SimaPro database, coming from Idemat or Ecoinvent	SimaPro		16	Environmental Footprint 2.0 (midpoint)		2022-09-04	Climeworks	Solid sorbent	Yes	Detailed analysis but only masss consideration (no energy?) and disposal included			No		Yes	Regeneration at 373K, electricity for fans, heat for generation, cooling with cooling water.	No	Suppose water is removed from the air, but I don't think it is included int the calcaulations	No		No		No		No		No			2022	1.388	Waste incineration		1068.1	Waste incineration					Cradle-to-gate		1 adsorbent bed	Capture
Leonzio-MOF-177	10.1016/j.spc.2022.04.000	Leonzio, G	Shah, Nilay	Environmental performance of different sorbents used for direct air capture	ISO 14040/14044	SimaPro database, coming from Idemat or Ecoinvent	SimaPro		16	Environmental Footprint 2.0 (midpoint)		2022-09-04	Climeworks	Solid sorbent	Yes	Detailed analysis but only masss consideration (no energy?) and disposal included			No		Yes	Regeneration at 373K, electricity for fans, heat for generation, cooling with cooling water.	No	Suppose water is removed from the air, but I don't think it is included int the calcaulations	No		No		No		No		No			2022	1.218	Waste incineration		1296.6	Waste incineration					Cradle-to-gate		1 adsorbent bed	Capture
Leonzio-MOF-5	10.1016/j.spc.2022.04.001	Leonzio, G	Shah, Nilay	Environmental performance of different sorbents used for direct air capture	ISO 14040/14044	SimaPro database, coming from Idemat or Ecoinvent	SimaPro		16	Environmental Footprint 2.0 (midpoint)		2022-09-04	Climeworks	Solid sorbent	Yes	Detailed analysis but only masss consideration (no energy?) and disposal included			No		Yes	Regeneration at 373K, electricity for fans, heat for generation, cooling with cooling water.	No	Suppose water is removed from the air, but I don't think it is included int the calcaulations	No		No		No		No		No			2022	1.373	Waste incineration		493.9	Waste incineration					Cradle-to-gate		1 adsorbent bed	Capture
Leonzio-APDES-NFC-FD	10.1016/j.spc.2022.04.002	Leonzio, G	Shah, Nilay	Environmental performance of different sorbents used for direct air capture	ISO 14040/14044	SimaPro database, coming from Idemat or Ecoinvent	SimaPro		16	Environmental Footprint 2.0 (midpoint)		2022-09-04	Climeworks	Solid sorbent	Yes	Detailed analysis but only masss consideration (no energy?) and disposal included			No		Yes	Regeneration at 373K, electricity for fans, heat for generation, cooling with cooling water.	No	Suppose water is removed from the air, but I don't think it is included int the calcaulations	No		No		No		No		No			2022	0.27	Waste incineration		1.428	Waste incineration					Cradle-to-gate		1 adsorbent bed	Capture
Leonzio-SI-AEAPTMS	10.1016/j.spc.2022.04.003	Leonzio, G	Shah, Nilay	Environmental performance of different sorbents used for direct air capture	ISO 14040/14044	SimaPro database, coming from Idemat or Ecoinvent	SimaPro		16	Environmental Footprint 2.0 (midpoint)		2022-09-04	Climeworks	Solid sorbent	Yes	Detailed analysis but only masss consideration (no energy?) and disposal included			No		Yes	Regeneration at 373K, electricity for fans, heat for generation, cooling with cooling water.	No	Suppose water is removed from the air, but I don't think it is included int the calcaulations	No		No		No		No		No			2022	0.322	Waste incineration		1.884	Waste incineration					Cradle-to-gate		1 adsorbent bed	Capture
Leonzio-MIL-101-futuregrid	10.1016/j.spc.2022.04.001	Leonzio, G	Shah, Nilay	Environmental performance of different sorbents used for direct air capture	ISO 14040/14044	SimaPro database, coming from Idemat or Ecoinvent	SimaPro		16	Environmental Footprint 2.0 (midpoint)		2022-09-04	Climeworks	Solid sorbent	Yes	Detailed analysis but only masss consideration (no energy?) and disposal included			No		Yes	Regeneration at 373K, electricity for fans, heat for generation, cooling with cooling water.	No	Suppose water is removed from the air, but I don't think it is included int the calcaulations	No		No		No		No		No			2050	1.388	Grid	2050	1068.1	Grid	2050				Cradle-to-gate		1 adsorbent bed	Capture
Leonzio-MOF-177-futuregrid	10.1016/j.spc.2022.04.000	Leonzio, G	Shah, Nilay	Environmental performance of different sorbents used for direct air capture	ISO 14040/14044	SimaPro database, coming from Idemat or Ecoinvent	SimaPro		16	Environmental Footprint 2.0 (midpoint)		2022-09-04	Climeworks	Solid sorbent	Yes	Detailed analysis but only masss consideration (no energy?) and disposal included			No		Yes	Regeneration at 373K, electricity for fans, heat for generation, cooling with cooling water.	No	Suppose water is removed from the air, but I don't think it is included int the calcaulations	No		No		No		No		No			2050	1.218	Grid	2050	1296.6	Grid	2050				Cradle-to-gate		1 adsorbent bed	Capture
Leonzio-MOF-5-futuregrid	10.1016/j.spc.2022.04.001	Leonzio, G	Shah, Nilay	Environmental performance of different sorbents used for direct air capture	ISO 14040/14044	SimaPro database, coming from Idemat or Ecoinvent	SimaPro		16	Environmental Footprint 2.0 (midpoint)		2022-09-04	Climeworks	Solid sorbent	Yes	Detailed analysis but only masss consideration (no energy?) and disposal included			No		Yes	Regeneration at 373K, electricity for fans, heat for generation, cooling with cooling water.	No	Suppose water is removed from the air, but I don't think it is included int the calcaulations	No		No		No		No		No			2050	1.373	Grid	2050	493.9	Grid	2050				Cradle-to-gate		1 adsorbent bed	Capture
Leonzio-APDES-NFC-FD-futuregrid	10.1016/j.spc.2022.04.002	Leonzio, G	Shah, Nilay	Environmental performance of different sorbents used for direct air capture	ISO 14040/14044	SimaPro database, coming from Idemat or Ecoinvent	SimaPro		16	Environmental Footprint 2.0 (midpoint)		2022-09-04	Climeworks	Solid sorbent	Yes	Detailed analysis but only masss consideration (no energy?) and disposal included			No		Yes	Regeneration at 373K, electricity for fans, heat for generation, cooling with cooling water.	No	Suppose water is removed from the air, but I don't think it is included int the calcaulations	No		No		No		No		No			2050	0.27	Grid	2050	1.428	Grid	2050				Cradle-to-gate		1 adsorbent bed	Capture
Leonzio-SI-AEAPTMS-futuregrid	10.1016/j.spc.2022.04.003	Leonzio, G	Shah, Nilay	Environmental performance of different sorbents used for direct air capture	ISO 14040/14044	SimaPro database, coming from Idemat or Ecoinvent	SimaPro		16	Environmental Footprint 2.0 (midpoint)		2022-09-04	Climeworks	Solid sorbent	Yes	Detailed analysis but only masss consideration (no energy?) and disposal included			No		Yes	Regeneration at 373K, electricity for fans, heat for generation, cooling with cooling water.	No	Suppose water is removed from the air, but I don't think it is included int the calcaulations	No		No		No		No		No			2050	0.322	Grid	2050	1.884	Grid	2050				Cradle-to-gate		1 adsorbent bed	Capture
Leonzio-MIL-101-95CI-worst	10.1016/j.spc.2022.04.001	Leonzio, G	Shah, Nilay	Environmental performance of different sorbents used for direct air capture	ISO 14040/14044	SimaPro database, coming from Idemat or Ecoinvent	SimaPro		16	Environmental Footprint 2.0 (midpoint)		2022-09-04	Climeworks	Solid sorbent	Yes	Detailed analysis but only masss consideration (no energy?) and disposal included			No		Yes	Regeneration at 373K, electricity for fans, heat for generation, cooling with cooling water.	No	Suppose water is removed from the air, but I don't think it is included int the calcaulations	No		No		No		No		No			2022										Cradle-to-gate		1 adsorbent bed	Capture
Leonzio-MOF-177-95CI-worst	10.1016/j.spc.2022.04.000	Leonzio, G	Shah, Nilay	Environmental performance of different sorbents used for direct air capture	ISO 14040/14044	SimaPro database, coming from Idemat or Ecoinvent	SimaPro		16	Environmental Footprint 2.0 (midpoint)		2022-09-04	Climeworks	Solid sorbent	Yes	Detailed analysis but only masss consideration (no energy?) and disposal included			No		Yes	Regeneration at 373K, electricity for fans, heat for generation, cooling with cooling water.	No	Suppose water is removed from the air, but I don't think it is included int the calcaulations	No		No		No		No		No			2022										Cradle-to-gate		1 adsorbent bed	Capture
Leonzio-MOF-5-95CI-worst	10.1016/j.spc.2022.04.001	Leonzio, G	Shah, Nilay	Environmental performance of different sorbents used for direct air capture	ISO 14040/14044	SimaPro database, coming from Idemat or Ecoinvent	SimaPro		16	Environmental Footprint 2.0 (midpoint)		2022-09-04	Climeworks	Solid sorbent	Yes	Detailed analysis but only masss consideration (no energy?) and disposal included			No		Yes	Regeneration at 373K, electricity for fans, heat for generation, cooling with cooling water.	No	Suppose water is removed from the air, but I don't think it is included int the calcaulations	No		No		No		No		No			2022										Cradle-to-gate		1 adsorbent bed	Capture
Leonzio-APDES-NFC-FD-95CI-worst	10.1016/j.spc.2022.04.002	Leonzio, G	Shah, Nilay	Environmental performance of different sorbents used for direct air capture	ISO 14040/14044	SimaPro database, coming from Idemat or Ecoinvent	SimaPro		16	Environmental Footprint 2.0 (midpoint)		2022-09-04	Climeworks	Solid sorbent	Yes	Detailed analysis but only masss consideration (no energy?) and disposal included			No		Yes	Regeneration at 373K, electricity for fans, heat for generation, cooling with cooling water.	No	Suppose water is removed from the air, but I don't think it is included int the calcaulations	No		No		No		No		No			2022										Cradle-to-gate		1 adsorbent bed	Capture
Leonzio-SI-AEAPTMS-95CI-worst	10.1016/j.spc.2022.04.003	Leonzio, G	Shah, Nilay	Environmental performance of different sorbents used for direct air capture	ISO 14040/14044	SimaPro database, coming from Idemat or Ecoinvent	SimaPro		16	Environmental Footprint 2.0 (midpoint)		2022-09-04	Climeworks	Solid sorbent	Yes	Detailed analysis but only masss consideration (no energy?) and disposal included			No		Yes	Regeneration at 373K, electricity for fans, heat for generation, cooling with cooling water.	No	Suppose water is removed from the air, but I don't think it is included int the calcaulations	No		No		No		No		No			2022										Cradle-to-gate		1 adsorbent bed	Capture
Leonzio-MIL-101-95CI-best	10.1016/j.spc.2022.04.001	Leonzio, G	Shah, Nilay	Environmental performance of different sorbents used for direct air capture	ISO 14040/14044	SimaPro database, coming from Idemat or Ecoinvent	SimaPro		16	Environmental Footprint 2.0 (midpoint)		2022-09-04	Climeworks	Solid sorbent	Yes	Detailed analysis but only masss consideration (no energy?) and disposal included			No		Yes	Regeneration at 373K, electricity for fans, heat for generation, cooling with cooling water.	No	Suppose water is removed from the air, but I don't think it is included int the calcaulations	No		No		No		No		No			2022										Cradle-to-gate		1 adsorbent bed	Capture
Leonzio-MOF-177-95CI-best	10.1016/j.spc.2022.04.000	Leonzio, G	Shah, Nilay	Environmental performance of different sorbents used for direct air capture	ISO 14040/14044	SimaPro database, coming from Idemat or Ecoinvent	SimaPro		16	Environmental Footprint 2.0 (midpoint)		2022-09-04	Climeworks	Solid sorbent	Yes	Detailed analysis but only masss consideration (no energy?) and disposal included			No		Yes	Regeneration at 373K, electricity for fans, heat for generation, cooling with cooling water.	No	Suppose water is removed from the air, but I don't think it is included int the calcaulations	No		No		No		No		No			2022										Cradle-to-gate		1 adsorbent bed	Capture
Leonzio-MOF-5-95CI-best	10.1016/j.spc.2022.04.001	Leonzio, G	Shah, Nilay	Environmental performance of different sorbents used for direct air capture	ISO 14040/14044	SimaPro database, coming from Idemat or Ecoinvent	SimaPro		16	Environmental Footprint 2.0 (midpoint)		2022-09-04	Climeworks	Solid sorbent	Yes	Detailed analysis but only masss consideration (no energy?) and disposal included			No		Yes	Regeneration at 373K, electricity for fans, heat for generation, cooling with cooling water.	No	Suppose water is removed from the air, but I don't think it is included int the calcaulations	No		No		No		No		No			2022										Cradle-to-gate		1 adsorbent bed	Capture
Leonzio-APDES-NFC-FD-95CI-best	10.1016/j.spc.2022.04.002	Leonzio, G	Shah, Nilay	Environmental performance of different sorbents used for direct air capture	ISO 14040/14044	SimaPro database, coming from Idemat or Ecoinvent	SimaPro		16	Environmental Footprint 2.0 (midpoint)		2022-09-04	Climeworks	Solid sorbent	Yes	Detailed analysis but only masss consideration (no energy?) and disposal included			No		Yes	Regeneration at 373K, electricity for fans, heat for generation, cooling with cooling water.	No	Suppose water is removed from the air, but I don't think it is included int the calcaulations	No		No		No		No		No			2022										Cradle-to-gate		1 adsorbent bed	Capture
Leonzio-SI-AEAPTMS-95CI-best	10.1016/j.spc.2022.04.003	Leonzio, G	Shah, Nilay	Environmental performance of different sorbents used for direct air capture	ISO 14040/14044	SimaPro database, coming from Idemat or Ecoinvent	SimaPro		16	Environmental Footprint 2.0 (midpoint)		2022-09-04	Climeworks	Solid sorbent	Yes	Detailed analysis but only masss consideration (no energy?) and disposal included			No		Yes	Regeneration at 373K, electricity for fans, heat for generation, cooling with cooling water.	No	Suppose water is removed from the air, but I don't think it is included int the calcaulations	No		No		No		No		No			2022										Cradle-to-gate		1 adsorbent bed	Capture
Leonzio-MIL-101	10.1016/j.spc.2022.04.004	Leonzio, G	Shah, Nilay	Environmental performance of different sorbents used for direct air capture	ISO 14040/14044	SimaPro database, coming from Idemat or Ecoinvent	SimaPro		16	Environmental Footprint 2.0 (midpoint)		2022-09-04	Climeworks	Solid sorbent	Yes	Detailed analysis but only masss consideration (no energy?) and disposal included															No					2022										Cradle-to-grave		NA	Adsorbent
Leonzio-MOF-177	10.1016/j.spc.2022.04.005	Leonzio, G	Shah, Nilay	Environmental performance of different sorbents used for direct air capture	ISO 14040/14044	SimaPro database, coming from Idemat or Ecoinvent	SimaPro		16	Environmental Footprint 2.0 (midpoint)		2022-09-04	Climeworks	Solid sorbent	Yes	Detailed analysis but only masss consideration (no energy?) and disposal included															No					2022										Cradle-to-grave		NA	Adsorbent
Leonzio-MOF-5	10.1016/j.spc.2022.04.006	Leonzio, G	Shah, Nilay	Environmental performance of different sorbents used for direct air capture	ISO 14040/14044	SimaPro database, coming from Idemat or Ecoinvent	SimaPro		16	Environmental Footprint 2.0 (midpoint)		2022-09-04	Climeworks	Solid sorbent	Yes	Detailed analysis but only masss consideration (no energy?) and disposal included															No					2022										Cradle-to-grave		NA	Adsorbent
Leonzio-APDES-NFC-FD	10.1016/j.spc.2022.04.007	Leonzio, G	Shah, Nilay	Environmental performance of different sorbents used for direct air capture	ISO 14040/14044	SimaPro database, coming from Idemat or Ecoinvent	SimaPro		16	Environmental Footprint 2.0 (midpoint)		2022-09-04	Climeworks	Solid sorbent	Yes	Detailed analysis but only masss consideration (no energy?) and disposal included															No					2022										Cradle-to-grave		NA	Adsorbent
Leonzio-SI-AEAPTMS	10.1016/j.spc.2022.04.008	Leonzio, G	Shah, Nilay	Environmental performance of different sorbents used for direct air capture	ISO 14040/14044	SimaPro database, coming from Idemat or Ecoinvent	SimaPro		16	Environmental Footprint 2.0 (midpoint)		2022-09-04	Climeworks	Solid sorbent	Yes	Detailed analysis but only masss consideration (no energy?) and disposal included															No					2022										Cradle-to-grave		NA	Adsorbent
Leonzio-MIL-101	10.1016/j.spc.2022.04.004	Leonzio, G	Shah, Nilay	Environmental performance of different sorbents used for direct air capture	ISO 14040/14044	SimaPro database, coming from Idemat or Ecoinvent	SimaPro		16	Environmental Footprint 2.0 (midpoint)		2022-09-04	Climeworks	Solid sorbent	Yes	Detailed analysis but only masss consideration (no energy?) and disposal included															No					2022										Cradle-to-gate		NA	Adsorbent
Leonzio-MOF-177	10.1016/j.spc.2022.04.005	Leonzio, G	Shah, Nilay	Environmental performance of different sorbents used for direct air capture	ISO 14040/14044	SimaPro database, coming from Idemat or Ecoinvent	SimaPro		16	Environmental Footprint 2.0 (midpoint)		2022-09-04	Climeworks	Solid sorbent	Yes	Detailed analysis but only masss consideration (no energy?) and disposal included															No					2022										Cradle-to-gate		NA	Adsorbent
Leonzio-MOF-5	10.1016/j.spc.2022.04.006	Leonzio, G	Shah, Nilay	Environmental performance of different sorbents used for direct air capture	ISO 14040/14044	SimaPro database, coming from Idemat or Ecoinvent	SimaPro		16	Environmental Footprint 2.0 (midpoint)		2022-09-04	Climeworks	Solid sorbent	Yes	Detailed analysis but only masss consideration (no energy?) and disposal included															No					2022										Cradle-to-gate		NA	Adsorbent
Leonzio-APDES-NFC-FD	10.1016/j.spc.2022.04.007	Leonzio, G	Shah, Nilay	Environmental performance of different sorbents used for direct air capture	ISO 14040/14044	SimaPro database, coming from Idemat or Ecoinvent	SimaPro		16	Environmental Footprint 2.0 (midpoint)		2022-09-04	Climeworks	Solid sorbent	Yes	Detailed analysis but only masss consideration (no energy?) and disposal included															No					2022										Cradle-to-gate		NA	Adsorbent
Leonzio-SI-AEAPTMS	10.1016/j.spc.2022.04.008	Leonzio, G	Shah, Nilay	Environmental performance of different sorbents used for direct air capture	ISO 14040/14044	SimaPro database, coming from Idemat or Ecoinvent	SimaPro		16	Environmental Footprint 2.0 (midpoint)		2022-09-04	Climeworks	Solid sorbent	Yes	Detailed analysis but only masss consideration (no energy?) and disposal included															No					2022										Cradle-to-gate		NA	Adsorbent
Madhu-HT-Aq-Reference	10.1038/s41560-021-00922-6	Madhu, Kavya	Creutzig, F	Understanding environmental trade-offs and resource demand of direct air capture technologies through comparative life-cycle assessment	ISO 14040/14044	Ecoinvent v3.5	OpenLCA v1.8		18	recipe midpoint (h) w/o lt		28/10/2021	Carbon Engineering	KOH	Yes	PEI is modelled as monoethanolamine, estimates recovery. Sorbent produced at global scale except for low carbon sorbent cases where it is prduced in Switzerland for TSA, and Canada for HAT-Aq DAC. Production, operation, and end-of-life treatment	Yes	Material input for the production, operation, transportation and end-of-life treatment of DAC air contactor, sorbent material, and other auxiliary infrastrcutre	No		Yes	Energy input required for the production, operation, transportation and end-of-life treatmen	No		Yes	111kWh/tCO2, energy and compressor	Yes	300km of pipeline, construction of pipeline and energy?	No		Yes	Energy of 7kWh/tCO2 and pump		No	BC, Canada		0.463	British Columbia electricity grid		1.24167	Natural Gas			Cradle-to-grave		Cradle-to-cradle		0.345	Capture
Madhu-HT-Aq-Best	10.1038/s41560-021-00922-6	Madhu, Kavya	Creutzig, F	Understanding environmental trade-offs and resource demand of direct air capture technologies through comparative life-cycle assessment	ISO 14040/14044	Ecoinvent v3.5	OpenLCA v1.8		18	recipe midpoint (h) w/o lt		28/10/2021	Carbon Engineering	KOH	Yes	PEI is modelled as monoethanolamine, estimates recovery. Sorbent produced at global scale except for low carbon sorbent cases where it is prduced in Switzerland for TSA, and Canada for HAT-Aq DAC.	Yes	Material input for the production, operation, transportation and end-of-life treatment of DAC air contactor, sorbent material, and other auxiliary infrastrcutre	No		Yes	Energy input required for the production, operation, transportation and end-of-life treatmen	No		Yes	111kWh/tCO2, energy and compressor	Yes	300km of pipeline, construction of pipeline and energy?	No		Yes	Energy of 7kWh/tCO2 and pump		No	BC, Canada		0.455	British Columbia electricity grid		1.125	Natural Gas			Cradle-to-grave		Cradle-to-cradle		0.442	Capture
Madhu-HT-Aq-Worst	10.1038/s41560-021-00922-6	Madhu, Kavya	Creutzig, F	Understanding environmental trade-offs and resource demand of direct air capture technologies through comparative life-cycle assessment	ISO 14040/14044	Ecoinvent v3.5	OpenLCA v1.8		18	recipe midpoint (h) w/o lt		28/10/2021	Carbon Engineering	KOH	Yes	PEI is modelled as monoethanolamine, estimates recovery. Sorbent produced at global scale except for low carbon sorbent cases where it is prduced in Switzerland for TSA, and Canada for HAT-Aq DAC.	Yes	Material input for the production, operation, transportation and end-of-life treatment of DAC air contactor, sorbent material, and other auxiliary infrastrcutre	No		Yes	Energy input required for the production, operation, transportation and end-of-life treatmen	No		Yes	111kWh/tCO2, energy and compressor	Yes	300km of pipeline, construction of pipeline and energy?	No		Yes	Energy of 7kWh/tCO2 and pump		No	BC, Canada		0.567	British Columbia electricity grid		1.24167	Natural Gas			Cradle-to-grave		Cradle-to-cradle		0.207	Capture
Madhu-HT-Aq-Ref-10years	10.1038/s41560-021-00922-6	Madhu, Kavya	Creutzig, F	Understanding environmental trade-offs and resource demand of direct air capture technologies through comparative life-cycle assessment	ISO 14040/14044	Ecoinvent v3.5	OpenLCA v1.8		18	recipe midpoint (h) w/o lt		28/10/2021	Carbon Engineering	KOH	Yes	PEI is modelled as monoethanolamine, estimates recovery. Sorbent produced at global scale except for low carbon sorbent cases where it is prduced in Switzerland for TSA, and Canada for HAT-Aq DAC.	Yes	Material input for the production, operation, transportation and end-of-life treatment of DAC air contactor, sorbent material, and other auxiliary infrastrcutre	No		Yes	Energy input required for the production, operation, transportation and end-of-life treatmen	No		Yes	111kWh/tCO2, energy and compressor	Yes	300km of pipeline, construction of pipeline and energy?	No		Yes	Energy of 7kWh/tCO2 and pump		No	BC, Canada		0.463	British Columbia electricity grid		1.24167	Natural Gas			Cradle-to-grave		Cradle-to-cradle		0.345	Capture
Madhu-HT-Aq-Ref-15years	10.1038/s41560-021-00922-6	Madhu, Kavya	Creutzig, F	Understanding environmental trade-offs and resource demand of direct air capture technologies through comparative life-cycle assessment	ISO 14040/14044	Ecoinvent v3.5	OpenLCA v1.8		18	recipe midpoint (h) w/o lt		28/10/2021	Carbon Engineering	KOH	Yes	PEI is modelled as monoethanolamine, estimates recovery. Sorbent produced at global scale except for low carbon sorbent cases where it is prduced in Switzerland for TSA, and Canada for HAT-Aq DAC.	Yes	Material input for the production, operation, transportation and end-of-life treatment of DAC air contactor, sorbent material, and other auxiliary infrastrcutre	No		Yes	Energy input required for the production, operation, transportation and end-of-life treatmen	No		Yes	111kWh/tCO2, energy and compressor	Yes	300km of pipeline, construction of pipeline and energy?	No		Yes	Energy of 7kWh/tCO2 and pump		No	BC, Canada		0.463	British Columbia electricity grid		1.24167	Natural Gas			Cradle-to-grave		Cradle-to-cradle		0.345	Capture
Madhu-HT-Aq-Ref-22years	10.1038/s41560-021-00922-6	Madhu, Kavya	Creutzig, F	Understanding environmental trade-offs and resource demand of direct air capture technologies through comparative life-cycle assessment	ISO 14040/14044	Ecoinvent v3.5	OpenLCA v1.8		18	recipe midpoint (h) w/o lt		28/10/2021	Carbon Engineering	KOH	Yes	PEI is modelled as monoethanolamine, estimates recovery. Sorbent produced at global scale except for low carbon sorbent cases where it is prduced in Switzerland for TSA, and Canada for HAT-Aq DAC.	Yes	Material input for the production, operation, transportation and end-of-life treatment of DAC air contactor, sorbent material, and other auxiliary infrastrcutre	No		Yes	Energy input required for the production, operation, transportation and end-of-life treatmen	No		Yes	111kWh/tCO2, energy and compressor	Yes	300km of pipeline, construction of pipeline and energy?	No		Yes	Energy of 7kWh/tCO2 and pump		No	BC, Canada		0.463	British Columbia electricity grid		1.24167	Natural Gas			Cradle-to-grave		Cradle-to-cradle		0.345	Capture
Madhu-HT-Aq-Ref-99.99%sorb	10.1038/s41560-021-00922-6	Madhu, Kavya	Creutzig, F	Understanding environmental trade-offs and resource demand of direct air capture technologies through comparative life-cycle assessment	ISO 14040/14044	Ecoinvent v3.5	OpenLCA v1.8		18	recipe midpoint (h) w/o lt		28/10/2021	Carbon Engineering	KOH	Yes	PEI is modelled as monoethanolamine, estimates recovery. Sorbent produced at global scale except for low carbon sorbent cases where it is prduced in Switzerland for TSA, and Canada for HAT-Aq DAC.	Yes	Material input for the production, operation, transportation and end-of-life treatment of DAC air contactor, sorbent material, and other auxiliary infrastrcutre	No		Yes	Energy input required for the production, operation, transportation and end-of-life treatmen	No		Yes	111kWh/tCO2, energy and compressor	Yes	300km of pipeline, construction of pipeline and energy?	No		Yes	Energy of 7kWh/tCO2 and pump		No	BC, Canada		0.463	British Columbia electricity grid		1.24167	Natural Gas			Cradle-to-grave		Cradle-to-cradle		0.345	Capture
Madhu-HT-Aq-Ref-95%sorb	10.1038/s41560-021-00922-6	Madhu, Kavya	Creutzig, F	Understanding environmental trade-offs and resource demand of direct air capture technologies through comparative life-cycle assessment	ISO 14040/14044	Ecoinvent v3.5	OpenLCA v1.8		18	recipe midpoint (h) w/o lt		28/10/2021	Carbon Engineering	KOH	Yes	PEI is modelled as monoethanolamine, estimates recovery. Sorbent produced at global scale except for low carbon sorbent cases where it is prduced in Switzerland for TSA, and Canada for HAT-Aq DAC.	Yes	Material input for the production, operation, transportation and end-of-life treatment of DAC air contactor, sorbent material, and other auxiliary infrastrcutre	No		Yes	Energy input required for the production, operation, transportation and end-of-life treatmen	No		Yes	111kWh/tCO2, energy and compressor	Yes	300km of pipeline, construction of pipeline and energy?	No		Yes	Energy of 7kWh/tCO2 and pump		No	BC, Canada		0.463	British Columbia electricity grid		1.24167	Natural Gas			Cradle-to-grave		Cradle-to-cradle		0.345	Capture
Madhu-HT-Aq-Ref-99%sorb	10.1038/s41560-021-00922-6	Madhu, Kavya	Creutzig, F	Understanding environmental trade-offs and resource demand of direct air capture technologies through comparative life-cycle assessment	ISO 14040/14044	Ecoinvent v3.5	OpenLCA v1.8		18	recipe midpoint (h) w/o lt		28/10/2021	Carbon Engineering	KOH	Yes	PEI is modelled as monoethanolamine, estimates recovery. Sorbent produced at global scale except for low carbon sorbent cases where it is prduced in Switzerland for TSA, and Canada for HAT-Aq DAC.	Yes	Material input for the production, operation, transportation and end-of-life treatment of DAC air contactor, sorbent material, and other auxiliary infrastrcutre	No		Yes	Energy input required for the production, operation, transportation and end-of-life treatmen	No		Yes	111kWh/tCO2, energy and compressor	Yes	300km of pipeline, construction of pipeline and energy?	No		Yes	Energy of 7kWh/tCO2 and pump		No	BC, Canada		0.463	British Columbia electricity grid		1.24167	Natural Gas			Cradle-to-grave		Cradle-to-cradle		0.345	Capture
Madhu-HT-Aq-Best-Sensitivity	10.1038/s41560-021-00922-6	Madhu, Kavya	Creutzig, F	Understanding environmental trade-offs and resource demand of direct air capture technologies through comparative life-cycle assessment	ISO 14040/14044	Ecoinvent v3.5	OpenLCA v1.8		18	recipe midpoint (h) w/o lt		28/10/2021	Carbon Engineering	KOH	Yes	PEI is modelled as monoethanolamine, estimates recovery. Sorbent produced at global scale except for low carbon sorbent cases where it is prduced in Switzerland for TSA, and Canada for HAT-Aq DAC.	Yes	Material input for the production, operation, transportation and end-of-life treatment of DAC air contactor, sorbent material, and other auxiliary infrastrcutre	No		Yes	Energy input required for the production, operation, transportation and end-of-life treatmen	No		Yes	111kWh/tCO2, energy and compressor	Yes	300km of pipeline, construction of pipeline and energy?	No		Yes	Energy of 7kWh/tCO2 and pump		No			NA	NA	NA	NA	NA	NA	NA	Cradle-to-grave		Cradle-to-cradle		NA	Capture
Madhu-HT-Aq-Worst-Sensitivity	10.1038/s41560-021-00922-6	Madhu, Kavya	Creutzig, F	Understanding environmental trade-offs and resource demand of direct air capture technologies through comparative life-cycle assessment	ISO 14040/14044	Ecoinvent v3.5	OpenLCA v1.8		18	recipe midpoint (h) w/o lt		28/10/2021	Carbon Engineering	KOH	Yes	PEI is modelled as monoethanolamine, estimates recovery. Sorbent produced at global scale except for low carbon sorbent cases where it is prduced in Switzerland for TSA, and Canada for HAT-Aq DAC.	Yes	Material input for the production, operation, transportation and end-of-life treatment of DAC air contactor, sorbent material, and other auxiliary infrastrcutre	No		Yes	Energy input required for the production, operation, transportation and end-of-life treatmen	No		Yes	111kWh/tCO2, energy and compressor	Yes	300km of pipeline, construction of pipeline and energy?	No		Yes	Energy of 7kWh/tCO2 and pump		No			NA	NA	NA	NA	NA	NA	NA	Cradle-to-grave		Cradle-to-cradle		NA	Capture
Madhu-HT-Aq-Ref-LCE	10.1038/s41560-021-00922-6	Madhu, Kavya	Creutzig, F	Understanding environmental trade-offs and resource demand of direct air capture technologies through comparative life-cycle assessment	ISO 14040/14044	Ecoinvent v3.5	OpenLCA v1.8		18	recipe midpoint (h) w/o lt		28/10/2021	Carbon Engineering	KOH	Yes	PEI is modelled as monoethanolamine, estimates recovery. Sorbent produced at global scale except for low carbon sorbent cases where it is prduced in Switzerland for TSA, and Canada for HAT-Aq DAC.	Yes	Material input for the production, operation, transportation and end-of-life treatment of DAC air contactor, sorbent material, and other auxiliary infrastrcutre	No		Yes	Energy input required for the production, operation, transportation and end-of-life treatmen	No		Yes	111kWh/tCO2, energy and compressor	Yes	300km of pipeline, construction of pipeline and energy?	No		Yes	Energy of 7kWh/tCO2 and pump		No	Germany	2050	0.463	Renewable (mix wind dominated, 70gCO2/kWh)		1.24167	Natural Gas			Cradle-to-grave		Cradle-to-cradle		0.345	Capture
Madhu-HT-Aq-Ref-LCEandLCH	10.1038/s41560-021-00922-6	Madhu, Kavya	Creutzig, F	Understanding environmental trade-offs and resource demand of direct air capture technologies through comparative life-cycle assessment	ISO 14040/14044	Ecoinvent v3.5	OpenLCA v1.8		18	recipe midpoint (h) w/o lt		28/10/2021	Carbon Engineering	KOH	Yes	PEI is modelled as monoethanolamine, estimates recovery. Sorbent produced at global scale except for low carbon sorbent cases where it is prduced in Switzerland for TSA, and Canada for HAT-Aq DAC.	Yes	Material input for the production, operation, transportation and end-of-life treatment of DAC air contactor, sorbent material, and other auxiliary infrastrcutre	No		Yes	Energy input required for the production, operation, transportation and end-of-life treatmen	No		Yes	111kWh/tCO2, energy and compressor	Yes	300km of pipeline, construction of pipeline and energy?	No		Yes	Energy of 7kWh/tCO2 and pump		No	Germany	2050	0.463	Renewable (mix wind dominated, 70gCO2/kWh)		1.24167	Solar thermal			Cradle-to-grave		Cradle-to-cradle		0.345	Capture
Madhu-HT-Aq-Ref-Lowcarbonchemical	10.1038/s41560-021-00922-6	Madhu, Kavya	Creutzig, F	Understanding environmental trade-offs and resource demand of direct air capture technologies through comparative life-cycle assessment	ISO 14040/14044	Ecoinvent v3.5	OpenLCA v1.8		18	recipe midpoint (h) w/o lt		28/10/2021	Carbon Engineering	KOH	Yes	PEI is modelled as monoethanolamine, estimates recovery. Sorbent produced at global scale except for low carbon sorbent cases where it is prduced in Switzerland for TSA, and Canada for HAT-Aq DAC.	Yes	Material input for the production, operation, transportation and end-of-life treatment of DAC air contactor, sorbent material, and other auxiliary infrastrcutre	No		Yes	Energy input required for the production, operation, transportation and end-of-life treatmen	No		Yes	111kWh/tCO2, energy and compressor	Yes	300km of pipeline, construction of pipeline and energy?	No		Yes	Energy of 7kWh/tCO2 and pump		No	BC, Canada		0.463	British Columbia electricity grid		1.24167	Natural Gas			Cradle-to-grave		Cradle-to-cradle		0.345	Capture
Madhu-HT-Aq-Scaleup	10.1038/s41560-021-00922-6	Madhu, Kavya	Creutzig, F	Understanding environmental trade-offs and resource demand of direct air capture technologies through comparative life-cycle assessment	ISO 14040/14044	Ecoinvent v3.5	OpenLCA v1.8		18	recipe midpoint (h) w/o lt		28/10/2021	Carbon Engineering	KOH	Yes	PEI is modelled as monoethanolamine, estimates recovery. Sorbent produced at global scale except for low carbon sorbent cases where it is prduced in Switzerland for TSA, and Canada for HAT-Aq DAC.	Yes	Material input for the production, operation, transportation and end-of-life treatment of DAC air contactor, sorbent material, and other auxiliary infrastrcutre	No		Yes	Energy input required for the production, operation, transportation and end-of-life treatmen	No		Yes	111kWh/tCO2, energy and compressor	Yes	300km of pipeline, construction of pipeline and energy?	No		Yes	Energy of 7kWh/tCO2 and pump		No	Germany	2050	0.652	British Columbia electricity grid		1.125	Natural Gas			Cradle-to-grave		Cradle-to-cradle		1000	Capture
Madhu-HT-Aq-Scaleup-LCE	10.1038/s41560-021-00922-6	Madhu, Kavya	Creutzig, F	Understanding environmental trade-offs and resource demand of direct air capture technologies through comparative life-cycle assessment	ISO 14040/14044	Ecoinvent v3.5	OpenLCA v1.8		18	recipe midpoint (h) w/o lt		28/10/2021	Carbon Engineering	KOH	Yes	PEI is modelled as monoethanolamine, estimates recovery. Sorbent produced at global scale except for low carbon sorbent cases where it is prduced in Switzerland for TSA, and Canada for HAT-Aq DAC.	Yes	Material input for the production, operation, transportation and end-of-life treatment of DAC air contactor, sorbent material, and other auxiliary infrastrcutre	No		Yes	Energy input required for the production, operation, transportation and end-of-life treatmen	No		Yes	111kWh/tCO2, energy and compressor	Yes	300km of pipeline, construction of pipeline and energy?	No		Yes	Energy of 7kWh/tCO2 and pump		No	Germany	2050	0.652	Renewable (mix wind dominated, 70gCO2/kWh)		1.125	Natural Gas			Cradle-to-grave		Cradle-to-cradle		1000	Capture
Madhu-HT-Aq-Ref-cocapture	10.1038/s41560-021-00922-6	Madhu, Kavya	Creutzig, F	Understanding environmental trade-offs and resource demand of direct air capture technologies through comparative life-cycle assessment	ISO 14040/14044	Ecoinvent v3.5	OpenLCA v1.8		18	recipe midpoint (h) w/o lt		28/10/2021	Carbon Engineering	KOH	Yes	PEI is modelled as monoethanolamine, estimates recovery. Sorbent produced at global scale except for low carbon sorbent cases where it is prduced in Switzerland for TSA, and Canada for HAT-Aq DAC.	Yes	Material input for the production, operation, transportation and end-of-life treatment of DAC air contactor, sorbent material, and other auxiliary infrastrcutre	No		Yes	Energy input required for the production, operation, transportation and end-of-life treatmen	No		Yes	111kWh/tCO2, energy and compressor	Yes	300km of pipeline, construction of pipeline and energy?	No		Yes	Energy of 7kWh/tCO2 and pump		No	BC, Canada		0.463	British Columbia electricity grid		1.24167	NGCC + CCS			Cradle-to-grave		Cradle-to-cradle		0.345	Capture
Madhu-TSA-Reference	10.1038/s41560-021-00922-6	Madhu, Kavya	Creutzig, F	Understanding environmental trade-offs and resource demand of direct air capture technologies through comparative life-cycle assessment	ISO 14040/14044	Ecoinvent v3.5	OpenLCA v1.8		18	recipe midpoint (h) w/o lt		28/10/2021	Climeworks	Solid sorbent	Yes	PEI is modelled as monoethanolamine, estimates recovery. Sorbent produced at global scale except for low carbon sorbent cases where it is prduced in Switzerland for TSA, and Canada for HAT-Aq DAC.	Yes	Material input for the production, operation, transportation and end-of-life treatment of DAC air contactor, sorbent material, and other auxiliary infrastrcutre	No		Yes	Energy input required for the production, operation, transportation and end-of-life treatmen	No		Yes	111kWh/tCO2, energy and compressor	Yes	300km of pipeline, construction of pipeline and energy?	No		Yes	Energy of 7kWh/tCO2 and pump		No	Switzerland		0.298	Switzerland electricity mix		0.722222	Natural Gas			Cradle-to-grave		Cradle-to-cradle		0.05	Capture
Madhu-TSA-Best	10.1038/s41560-021-00922-6	Madhu, Kavya	Creutzig, F	Understanding environmental trade-offs and resource demand of direct air capture technologies through comparative life-cycle assessment	ISO 14040/14044	Ecoinvent v3.5	OpenLCA v1.8		18	recipe midpoint (h) w/o lt		28/10/2021	Climeworks	Solid sorbent	Yes	PEI is modelled as monoethanolamine, estimates recovery. Sorbent produced at global scale except for low carbon sorbent cases where it is prduced in Switzerland for TSA, and Canada for HAT-Aq DAC.	Yes	Material input for the production, operation, transportation and end-of-life treatment of DAC air contactor, sorbent material, and other auxiliary infrastrcutre	No		Yes	Energy input required for the production, operation, transportation and end-of-life treatmen	No		Yes	111kWh/tCO2, energy and compressor	Yes	300km of pipeline, construction of pipeline and energy?	No		Yes	Energy of 7kWh/tCO2 and pump		No	Switzerland		0.248	Switzerland electricity mix		0.638889	Natural Gas			Cradle-to-grave		Cradle-to-cradle		0.05	Capture
Madhu-TSA-Worst	10.1038/s41560-021-00922-6	Madhu, Kavya	Creutzig, F	Understanding environmental trade-offs and resource demand of direct air capture technologies through comparative life-cycle assessment	ISO 14040/14044	Ecoinvent v3.5	OpenLCA v1.8		18	recipe midpoint (h) w/o lt		28/10/2021	Climeworks	Solid sorbent	Yes	PEI is modelled as monoethanolamine, estimates recovery. Sorbent produced at global scale except for low carbon sorbent cases where it is prduced in Switzerland for TSA, and Canada for HAT-Aq DAC.	Yes	Material input for the production, operation, transportation and end-of-life treatment of DAC air contactor, sorbent material, and other auxiliary infrastrcutre	No		Yes	Energy input required for the production, operation, transportation and end-of-life treatmen	No		Yes	111kWh/tCO2, energy and compressor	Yes	300km of pipeline, construction of pipeline and energy?	No		Yes	Energy of 7kWh/tCO2 and pump		No	Switzerland		0.468	Switzerland electricity mix		1.72222	Natural Gas			Cradle-to-grave		Cradle-to-cradle		0.05	Capture
Madhu-TSA-0.5year-Sorb	10.1038/s41560-021-00922-6	Madhu, Kavya	Creutzig, F	Understanding environmental trade-offs and resource demand of direct air capture technologies through comparative life-cycle assessment	ISO 14040/14044	Ecoinvent v3.5	OpenLCA v1.8		18	recipe midpoint (h) w/o lt		28/10/2021	Climeworks	Solid sorbent	Yes	PEI is modelled as monoethanolamine, estimates recovery. Sorbent produced at global scale except for low carbon sorbent cases where it is prduced in Switzerland for TSA, and Canada for HAT-Aq DAC.	Yes	Material input for the production, operation, transportation and end-of-life treatment of DAC air contactor, sorbent material, and other auxiliary infrastrcutre	No		Yes	Energy input required for the production, operation, transportation and end-of-life treatmen	No		Yes	111kWh/tCO2, energy and compressor	Yes	300km of pipeline, construction of pipeline and energy?	No		Yes	Energy of 7kWh/tCO2 and pump		No	Switzerland		0.298	Switzerland electricity mix		0.722222	Natural Gas			Cradle-to-grave		Cradle-to-cradle		0.05	Capture
Madhu-TSA-2year-Sorb	10.1038/s41560-021-00922-6	Madhu, Kavya	Creutzig, F	Understanding environmental trade-offs and resource demand of direct air capture technologies through comparative life-cycle assessment	ISO 14040/14044	Ecoinvent v3.5	OpenLCA v1.8		18	recipe midpoint (h) w/o lt		28/10/2021	Climeworks	Solid sorbent	Yes	PEI is modelled as monoethanolamine, estimates recovery. Sorbent produced at global scale except for low carbon sorbent cases where it is prduced in Switzerland for TSA, and Canada for HAT-Aq DAC.	Yes	Material input for the production, operation, transportation and end-of-life treatment of DAC air contactor, sorbent material, and other auxiliary infrastrcutre	No		Yes	Energy input required for the production, operation, transportation and end-of-life treatmen	No		Yes	111kWh/tCO2, energy and compressor	Yes	300km of pipeline, construction of pipeline and energy?	No		Yes	Energy of 7kWh/tCO2 and pump		No	Switzerland		0.298	Switzerland electricity mix		0.722222	Natural Gas			Cradle-to-grave		Cradle-to-cradle		0.05	Capture
Madhu-TSA-3year-Sorb	10.1038/s41560-021-00922-6	Madhu, Kavya	Creutzig, F	Understanding environmental trade-offs and resource demand of direct air capture technologies through comparative life-cycle assessment	ISO 14040/14044	Ecoinvent v3.5	OpenLCA v1.8		18	recipe midpoint (h) w/o lt		28/10/2021	Climeworks	Solid sorbent	Yes	PEI is modelled as monoethanolamine, estimates recovery. Sorbent produced at global scale except for low carbon sorbent cases where it is prduced in Switzerland for TSA, and Canada for HAT-Aq DAC.	Yes	Material input for the production, operation, transportation and end-of-life treatment of DAC air contactor, sorbent material, and other auxiliary infrastrcutre	No		Yes	Energy input required for the production, operation, transportation and end-of-life treatmen	No		Yes	111kWh/tCO2, energy and compressor	Yes	300km of pipeline, construction of pipeline and energy?	No		Yes	Energy of 7kWh/tCO2 and pump		No	Switzerland		0.298	Switzerland electricity mix		0.722222	Natural Gas			Cradle-to-grave		Cradle-to-cradle		0.05	Capture
Madhu-TSA-10year-Plant	10.1038/s41560-021-00922-6	Madhu, Kavya	Creutzig, F	Understanding environmental trade-offs and resource demand of direct air capture technologies through comparative life-cycle assessment	ISO 14040/14044	Ecoinvent v3.5	OpenLCA v1.8		18	recipe midpoint (h) w/o lt		28/10/2021	Climeworks	Solid sorbent	Yes	PEI is modelled as monoethanolamine, estimates recovery. Sorbent produced at global scale except for low carbon sorbent cases where it is prduced in Switzerland for TSA, and Canada for HAT-Aq DAC.	Yes	Material input for the production, operation, transportation and end-of-life treatment of DAC air contactor, sorbent material, and other auxiliary infrastrcutre	No		Yes	Energy input required for the production, operation, transportation and end-of-life treatmen	No		Yes	111kWh/tCO2, energy and compressor	Yes	300km of pipeline, construction of pipeline and energy?	No		Yes	Energy of 7kWh/tCO2 and pump		No	Switzerland		0.298	Switzerland electricity mix		0.722222	Natural Gas			Cradle-to-grave		Cradle-to-cradle		0.05	Capture
Madhu-TSA-15year-Plant	10.1038/s41560-021-00922-6	Madhu, Kavya	Creutzig, F	Understanding environmental trade-offs and resource demand of direct air capture technologies through comparative life-cycle assessment	ISO 14040/14044	Ecoinvent v3.5	OpenLCA v1.8		18	recipe midpoint (h) w/o lt		28/10/2021	Climeworks	Solid sorbent	Yes	PEI is modelled as monoethanolamine, estimates recovery. Sorbent produced at global scale except for low carbon sorbent cases where it is prduced in Switzerland for TSA, and Canada for HAT-Aq DAC.	Yes	Material input for the production, operation, transportation and end-of-life treatment of DAC air contactor, sorbent material, and other auxiliary infrastrcutre	No		Yes	Energy input required for the production, operation, transportation and end-of-life treatmen	No		Yes	111kWh/tCO2, energy and compressor	Yes	300km of pipeline, construction of pipeline and energy?	No		Yes	Energy of 7kWh/tCO2 and pump		No	Switzerland		0.298	Switzerland electricity mix		0.722222	Natural Gas			Cradle-to-grave		Cradle-to-cradle		0.05	Capture
Madhu-TSA-22year-Plant	10.1038/s41560-021-00922-6	Madhu, Kavya	Creutzig, F	Understanding environmental trade-offs and resource demand of direct air capture technologies through comparative life-cycle assessment	ISO 14040/14044	Ecoinvent v3.5	OpenLCA v1.8		18	recipe midpoint (h) w/o lt		28/10/2021	Climeworks	Solid sorbent	Yes	PEI is modelled as monoethanolamine, estimates recovery. Sorbent produced at global scale except for low carbon sorbent cases where it is prduced in Switzerland for TSA, and Canada for HAT-Aq DAC.	Yes	Material input for the production, operation, transportation and end-of-life treatment of DAC air contactor, sorbent material, and other auxiliary infrastrcutre	No		Yes	Energy input required for the production, operation, transportation and end-of-life treatmen	No		Yes	111kWh/tCO2, energy and compressor	Yes	300km of pipeline, construction of pipeline and energy?	No		Yes	Energy of 7kWh/tCO2 and pump		No	Switzerland		0.298	Switzerland electricity mix		0.722222	Natural Gas			Cradle-to-grave		Cradle-to-cradle		0.05	Capture
Madhu-TSA-Ref-LCE	10.1038/s41560-021-00922-6	Madhu, Kavya	Creutzig, F	Understanding environmental trade-offs and resource demand of direct air capture technologies through comparative life-cycle assessment	ISO 14040/14044	Ecoinvent v3.5	OpenLCA v1.8		18	recipe midpoint (h) w/o lt		28/10/2021	Climeworks	Solid sorbent	Yes	PEI is modelled as monoethanolamine, estimates recovery. Sorbent produced at global scale except for low carbon sorbent cases where it is prduced in Switzerland for TSA, and Canada for HAT-Aq DAC.	Yes	Material input for the production, operation, transportation and end-of-life treatment of DAC air contactor, sorbent material, and other auxiliary infrastrcutre	No		Yes	Energy input required for the production, operation, transportation and end-of-life treatmen	No		Yes	111kWh/tCO2, energy and compressor	Yes	300km of pipeline, construction of pipeline and energy?	No		Yes	Energy of 7kWh/tCO2 and pump		No	Germany	2050	0.298	Renewable (mix wind dominated, 70gCO2/kWh)		0.722222	Natural Gas			Cradle-to-grave		Cradle-to-cradle		0.05	Capture
Madhu-TSA-Ref-LCEandLCH	10.1038/s41560-021-00922-6	Madhu, Kavya	Creutzig, F	Understanding environmental trade-offs and resource demand of direct air capture technologies through comparative life-cycle assessment	ISO 14040/14044	Ecoinvent v3.5	OpenLCA v1.8		18	recipe midpoint (h) w/o lt		28/10/2021	Climeworks	Solid sorbent	Yes	PEI is modelled as monoethanolamine, estimates recovery. Sorbent produced at global scale except for low carbon sorbent cases where it is prduced in Switzerland for TSA, and Canada for HAT-Aq DAC.	Yes	Material input for the production, operation, transportation and end-of-life treatment of DAC air contactor, sorbent material, and other auxiliary infrastrcutre	No		Yes	Energy input required for the production, operation, transportation and end-of-life treatmen	No		Yes	111kWh/tCO2, energy and compressor	Yes	300km of pipeline, construction of pipeline and energy?	No		Yes	Energy of 7kWh/tCO2 and pump		No	Germany	2050	0.298	Renewable (mix wind dominated, 70gCO2/kWh)		0.722222	Solar thermal			Cradle-to-grave		Cradle-to-cradle		0.05	Capture
Madhu-TSA-Scaleup-LCEandLCH	10.1038/s41560-021-00922-6	Madhu, Kavya	Creutzig, F	Understanding environmental trade-offs and resource demand of direct air capture technologies through comparative life-cycle assessment	ISO 14040/14044	Ecoinvent v3.5	OpenLCA v1.8		18	recipe midpoint (h) w/o lt		28/10/2021	Climeworks	Solid sorbent	Yes	PEI is modelled as monoethanolamine, estimates recovery. Sorbent produced at global scale except for low carbon sorbent cases where it is prduced in Switzerland for TSA, and Canada for HAT-Aq DAC.	Yes	Material input for the production, operation, transportation and end-of-life treatment of DAC air contactor, sorbent material, and other auxiliary infrastrcutre	No		Yes	Energy input required for the production, operation, transportation and end-of-life treatmen	No		Yes	111kWh/tCO2, energy and compressor	Yes	300km of pipeline, construction of pipeline and energy?	No		Yes	Energy of 7kWh/tCO2 and pump		No	Germany	2050	0.298	Renewable (mix wind dominated, 70gCO2/kWh)		0.722222	Solar thermal			Cradle-to-grave		Cradle-to-cradle		1	Capture
Madhu-TSA-Ref-LowCarbonChemical	10.1038/s41560-021-00922-6	Madhu, Kavya	Creutzig, F	Understanding environmental trade-offs and resource demand of direct air capture technologies through comparative life-cycle assessment	ISO 14040/14044	Ecoinvent v3.5	OpenLCA v1.8		18	recipe midpoint (h) w/o lt		28/10/2021	Climeworks	Solid sorbent	Yes	PEI is modelled as monoethanolamine, estimates recovery. Sorbent produced at global scale except for low carbon sorbent cases where it is prduced in Switzerland for TSA, and Canada for HAT-Aq DAC.	Yes	Material input for the production, operation, transportation and end-of-life treatment of DAC air contactor, sorbent material, and other auxiliary infrastrcutre	No		Yes	Energy input required for the production, operation, transportation and end-of-life treatmen	No		Yes	111kWh/tCO2, energy and compressor	Yes	300km of pipeline, construction of pipeline and energy?	No		Yes	Energy of 7kWh/tCO2 and pump		No	Switzerland		0.298	Switzerland electricity mix		0.722222	Natural Gas			Cradle-to-grave		Cradle-to-cradle		0.05	Capture
Madhu-TSA-Ref-HP	10.1038/s41560-021-00922-6	Madhu, Kavya	Creutzig, F	Understanding environmental trade-offs and resource demand of direct air capture technologies through comparative life-cycle assessment	ISO 14040/14044	Ecoinvent v3.5	OpenLCA v1.8		18	recipe midpoint (h) w/o lt		28/10/2021	Climeworks	Solid sorbent	Yes	PEI is modelled as monoethanolamine, estimates recovery. Sorbent produced at global scale except for low carbon sorbent cases where it is prduced in Switzerland for TSA, and Canada for HAT-Aq DAC.	Yes	Material input for the production, operation, transportation and end-of-life treatment of DAC air contactor, sorbent material, and other auxiliary infrastrcutre	No		Yes	Energy input required for the production, operation, transportation and end-of-life treatmen	No		Yes	111kWh/tCO2, energy and compressor	Yes	300km of pipeline, construction of pipeline and energy?	No		Yes	Energy of 7kWh/tCO2 and pump		No	Switzerland		0.586	Switzerland electricity mix		0	Heat Pump wth COP 2.5			Cradle-to-grave		Cradle-to-cradle		0.05	Capture
Madhu-TSA-Ref-HPandLCE	10.1038/s41560-021-00922-6	Madhu, Kavya	Creutzig, F	Understanding environmental trade-offs and resource demand of direct air capture technologies through comparative life-cycle assessment	ISO 14040/14044	Ecoinvent v3.5	OpenLCA v1.8		18	recipe midpoint (h) w/o lt		28/10/2021	Climeworks	Solid sorbent	Yes	PEI is modelled as monoethanolamine, estimates recovery. Sorbent produced at global scale except for low carbon sorbent cases where it is prduced in Switzerland for TSA, and Canada for HAT-Aq DAC.	Yes	Material input for the production, operation, transportation and end-of-life treatment of DAC air contactor, sorbent material, and other auxiliary infrastrcutre	No		Yes	Energy input required for the production, operation, transportation and end-of-life treatmen	No		Yes	111kWh/tCO2, energy and compressor	Yes	300km of pipeline, construction of pipeline and energy?	No		Yes	Energy of 7kWh/tCO2 and pump		No	Germany		0.586	Renewable (mix wind dominated, 70gCO2/kWh)		0	Heat Pump with COP 2.5			Cradle-to-grave		Cradle-to-cradle		0.05	Capture
Madhu-TSA-Scaleup	10.1038/s41560-021-00922-6	Madhu, Kavya	Creutzig, F	Understanding environmental trade-offs and resource demand of direct air capture technologies through comparative life-cycle assessment	ISO 14040/14044	Ecoinvent v3.5	OpenLCA v1.8		18	recipe midpoint (h) w/o lt		28/10/2021	Climeworks	Solid sorbent	Yes	PEI is modelled as monoethanolamine, estimates recovery. Sorbent produced at global scale except for low carbon sorbent cases where it is prduced in Switzerland for TSA, and Canada for HAT-Aq DAC.	Yes	Material input for the production, operation, transportation and end-of-life treatment of DAC air contactor, sorbent material, and other auxiliary infrastrcutre	No		Yes	Energy input required for the production, operation, transportation and end-of-life treatmen	No		Yes	111kWh/tCO2, energy and compressor	Yes	300km of pipeline, construction of pipeline and energy?	No		Yes	Energy of 7kWh/tCO2 and pump		No	Switzerland	2050	0.298	Switzerland electricity mix		0.722222	Natural Gas			Cradle-to-grave		Cradle-to-cradle		1	Capture
VanDerGiesen-Coal-PV	10.1021/acs.est.6b05028	Van Der Giesen, Coen	Kramer, Gert Jan	A Life Cycle Assessment Case Study of Coal-Fired Electricity Generation with Humidity Swing Direct Air Capture of CO2 versus MEA-Based Postcombustion Capture		Ecoinvent v2.2	CMLCA		10+1 (water depletion with RECIPE)	CML-IA 4.5 (baseline) + RECIPE		2016-09-12	Humidity-Swing Adsorption		Yes	Based on laboratoy measurements such as sorbent yield per cycle and lifetime. Use tap water for the solvent	Yes	Based on laboratory measurements and calculations of required hardware components such as pumps and compressors. Hardware decomissioning and material disposal included. Quaternary anionic exchange resin not take into account (sensitivity analysis with MEA), only polypropylene. Assume the DAC installation as a passenger car. Installation size per tn of CO2 is doubled for the sensitvity analysis	No		Yes	Include everything related to coal plant (do I want to include that?), photovoltaic panels	Yes	CO2-water separation requiring 24kJ/mol	Yes	Compression to 130 bars	No	200km of pipeline starting at 130 bars and arriving at 100 bars, but only for PCC			No			No	NA	NA	0.3786	PV		0				Cradle-to-gate		Cradle-to-grave		NA	Capture
VanDerGiesen-Coal-Coal	10.1021/acs.est.6b05028	Van Der Giesen, Coen	Kramer, Gert Jan	A Life Cycle Assessment Case Study of Coal-Fired Electricity Generation with Humidity Swing Direct Air Capture of CO2 versus MEA-Based Postcombustion Capture		Ecoinvent v2.2	CMLCA		10+1 (water depletion with RECIPE)	CML-IA 4.5 (baseline) + RECIPE		2016-09-12	Humidity-Swing Adsorption		Yes	Based on laboratoy measurements such as sorbent yield per cycle and lifetime. Use tap water for the solvent	Yes	Based on laboratory measurements and calculations of required hardware components such as pumps and compressors. Hardware decomissioning and material disposal included. Quaternary anionic exchange resin not take into account (sensitivity analysis with MEA), only polypropylene. Assume the DAC installation as a passenger car. Installation size per tn of CO2 is doubled for the sensitvity analysis	No		Yes	Include everything related to coal plant (do I want to include that?), photovoltaic panels	Yes	CO2-water separation requiring 24kJ/mol	Yes	Compression to 130 bars	No	200km of pipeline starting at 130 bars and arriving at 100 bars, but only for PCC			No			No	NA	NA	0.3786	Coal		0				Cradle-to-gate		Cradle-to-grave		NA	Capture
VanDerGiesen-Coal-PV-Cold	10.1021/acs.est.6b05028	Van Der Giesen, Coen	Kramer, Gert Jan	A Life Cycle Assessment Case Study of Coal-Fired Electricity Generation with Humidity Swing Direct Air Capture of CO2 versus MEA-Based Postcombustion Capture		Ecoinvent v2.2	CMLCA		10+1 (water depletion with RECIPE)	CML-IA 4.5 (baseline) + RECIPE		2016-09-12	Humidity-Swing Adsorption		Yes	Based on laboratoy measurements such as sorbent yield per cycle and lifetime. Use tap water for the solvent	Yes	Based on laboratory measurements and calculations of required hardware components such as pumps and compressors. Hardware decomissioning and material disposal included. Quaternary anionic exchange resin not take into account (sensitivity analysis with MEA), only polypropylene. Assume the DAC installation as a passenger car. Installation size per tn of CO2 is doubled for the sensitvity analysis	No		Yes	Include everything related to coal plant (do I want to include that?), photovoltaic panels	Yes	CO2-water separation requiring 24kJ/mol	Yes	Compression to 130 bars	No	200km of pipeline starting at 130 bars and arriving at 100 bars, but only for PCC			No			No	NA	NA	0.3786	PV		0				Cradle-to-gate		Cradle-to-grave		NA	Capture
VanDerGiesen-Coal-Coal-Cold	10.1021/acs.est.6b05028	Van Der Giesen, Coen	Kramer, Gert Jan	A Life Cycle Assessment Case Study of Coal-Fired Electricity Generation with Humidity Swing Direct Air Capture of CO2 versus MEA-Based Postcombustion Capture		Ecoinvent v2.2	CMLCA		10+1 (water depletion with RECIPE)	CML-IA 4.5 (baseline) + RECIPE		2016-09-12	Humidity-Swing Adsorption		Yes	Based on laboratoy measurements such as sorbent yield per cycle and lifetime. Use tap water for the solvent	Yes	Based on laboratory measurements and calculations of required hardware components such as pumps and compressors. Hardware decomissioning and material disposal included. Quaternary anionic exchange resin not take into account (sensitivity analysis with MEA), only polypropylene. Assume the DAC installation as a passenger car. Installation size per tn of CO2 is doubled for the sensitvity analysis	No		Yes	Include everything related to coal plant (do I want to include that?), photovoltaic panels	Yes	CO2-water separation requiring 24kJ/mol	Yes	Compression to 130 bars	No	200km of pipeline starting at 130 bars and arriving at 100 bars, but only for PCC			No			No	NA	NA	0.3786	Coal		0				Cradle-to-gate		Cradle-to-grave		NA	Capture
VanDerGiesen-Coal-PV-Warm	10.1021/acs.est.6b05028	Van Der Giesen, Coen	Kramer, Gert Jan	A Life Cycle Assessment Case Study of Coal-Fired Electricity Generation with Humidity Swing Direct Air Capture of CO2 versus MEA-Based Postcombustion Capture		Ecoinvent v2.2	CMLCA		10+1 (water depletion with RECIPE)	CML-IA 4.5 (baseline) + RECIPE		2016-09-12	Humidity-Swing Adsorption		Yes	Based on laboratoy measurements such as sorbent yield per cycle and lifetime. Use tap water for the solvent	Yes	Based on laboratory measurements and calculations of required hardware components such as pumps and compressors. Hardware decomissioning and material disposal included. Quaternary anionic exchange resin not take into account (sensitivity analysis with MEA), only polypropylene. Assume the DAC installation as a passenger car. Installation size per tn of CO2 is doubled for the sensitvity analysis	No		Yes	Include everything related to coal plant (do I want to include that?), photovoltaic panels	Yes	CO2-water separation requiring 24kJ/mol	Yes	Compression to 130 bars	No	200km of pipeline starting at 130 bars and arriving at 100 bars, but only for PCC			No			No	NA	NA	0.3786	PV		0				Cradle-to-gate		Cradle-to-grave		NA	Capture
VanDerGiesen-Coal-Coal-Warm	10.1021/acs.est.6b05028	Van Der Giesen, Coen	Kramer, Gert Jan	A Life Cycle Assessment Case Study of Coal-Fired Electricity Generation with Humidity Swing Direct Air Capture of CO2 versus MEA-Based Postcombustion Capture		Ecoinvent v2.2	CMLCA		10+1 (water depletion with RECIPE)	CML-IA 4.5 (baseline) + RECIPE		2016-09-12	Humidity-Swing Adsorption		Yes	Based on laboratoy measurements such as sorbent yield per cycle and lifetime. Use tap water for the solvent	Yes	Based on laboratory measurements and calculations of required hardware components such as pumps and compressors. Hardware decomissioning and material disposal included. Quaternary anionic exchange resin not take into account (sensitivity analysis with MEA), only polypropylene. Assume the DAC installation as a passenger car. Installation size per tn of CO2 is doubled for the sensitvity analysis	No		Yes	Include everything related to coal plant (do I want to include that?), photovoltaic panels	Yes	CO2-water separation requiring 24kJ/mol	Yes	Compression to 130 bars	No	200km of pipeline starting at 130 bars and arriving at 100 bars, but only for PCC			No			No	NA	NA	0.3786	Coal		0				Cradle-to-gate		Cradle-to-grave		NA	Capture
Zhang	10.1016/j.apenergy.2016.12.098	Xiaojin Zhang	Kathrin Volkart	Life Cycle Assessment of Power-to-Gas: Approaches, system variations and their environmental implication	ISO 14040/14044	Ecoinvent v3.1	SimaPro 8.0.4.30		16	ILCD 2011 Midpoints		2017-06-01	Climeworks		Yes	Generic organic chemicals 'chemical, organic',	Yes	CO2 capture unit cnsidered (adsorption and deosrption unit, control panel, cooling unit, wiring, tubing, pumps, hot water tak, heat exchanger)	No		Yes	Capture at 95 C, electricity considered and heat from waster heat															0.37	Various?		0.875	Waste heat (burden free)			Cradle-to-gate		Cradle-to-grave
Mijndert	10.3389/fenrg.2020.00104	Jan Wevers	Mijndert Van Der Spek	What Does It Take to Go Net-Zero-CO2? A Life Cycle Assessment on Long-Term Storage of Intermittent Renewables With Chemical Energy Carriers	ISO 14040/14044	Ecoinvent 3.5	SimaPro	Central West Europe	7	Hierarchist perspective in ReCiPe 2016		23/06/2020	Climeworks	Solid sorbent	Yes	Generic organic chemicals 'chemical, organic',	Yes	Consider construction of heat pump if needed, and of carbon dixoide capture system (same as Zhang et al.)	No		Yes	1.75 kWh/kgCO2 of heat, and 0.25 kWh/kgCO2 of electricity	No		Yes		Yes		Yes	From the pipeline	Yes
Qiu-Solvent_BG_CN-BAU-2020	10.1038/s41467-022-31146-1	Yang Qiu	Sangwon Suh	Environmental trade-offs of direct air capture technologies in climate change mitigation toward 2100	ISO 14040/14044	Ecoinvent 3.6, with electricity related LCI updated	Brightway 2			Recipe 2016 v1.1 hierarchist at mid point level		25/06/2022	Carbon Engineering	KOH	Yes	Potassium hydroxide and calcium carbonate. Detailed analysis for amine-based silica. The amount needed is proportional to the learning rate	Yes	Contactor, pallet reactor, calciner, slaker, and smoe auxiliary equipment for solvent case. Civil engineering, hall, collector, process unit, spare parts for sorbent case. The amount of materials neede is proportional to the learning rate	No		Yes	Energy needed in heat and electricity is considered, storage, compression are included. It is proportional to learning rates	No		Yes	Compression to 11 Mpa, construction of the plant, 118kWh for compression, transport and storage	Yes	50km, construction of pipeline considered	No		Yes	Compressed to 15 Mpa, injected in the supercritical phase at 3km depth				2020	0.345	China grid under BAU	2020	1.74444	Biomethane			Cradle-to-grave	Analysis also accounts for upstream emissions due to indirect energy demands for the construction of energy conversion technologies, fuel production and handling	Cradle-to-grave	CO2 capture, regeneration, compression, transport, geological storage	1000	Capture
Qiu-Solvent_BG_CN-BAU-2030	10.1038/s41467-022-31146-1	Yang Qiu	Sangwon Suh	Environmental trade-offs of direct air capture technologies in climate change mitigation toward 2100	ISO 14040/14044	Ecoinvent 3.6, with electricity related LCI updated	Brightway 2			Recipe 2016 v1.1 hierarchist at mid point level		25/06/2022	Carbon Engineering	KOH	Yes	Potassium hydroxide and calcium carbonate. Detailed analysis for amine-based silica. The amount needed is proportional to the learning rate	Yes	Contactor, pallet reactor, calciner, slaker, and smoe auxiliary equipment for solvent case. Civil engineering, hall, collector, process unit, spare parts for sorbent case. The amount of materials neede is proportional to the learning rate	No		Yes	Energy needed in heat and electricity is considered, storage, compression are included. It is proportional to learning rates	No		Yes	Compression to 11 Mpa, construction of the plant, 118kWh for compression, transport and storage	Yes	50km, construction of pipeline considered	No		Yes	Compressed to 15 Mpa, injected in the supercritical phase at 3km depth, construction included and energy necessary				2030	0.345	China grid under BAU	2030	1.74444	Biomethane			Cradle-to-grave	Analysis also accounts for upstream emissions due to indirect energy demands for the construction of energy conversion technologies, fuel production and handling	Cradle-to-grave	CO2 capture, regeneration, compression, transport, geological storage	1000	Capture
Qiu-Solvent_BG_CN-BAU-2040	10.1038/s41467-022-31146-1	Yang Qiu	Sangwon Suh	Environmental trade-offs of direct air capture technologies in climate change mitigation toward 2100	ISO 14040/14044	Ecoinvent 3.6, with electricity related LCI updated	Brightway 2			Recipe 2016 v1.1 hierarchist at mid point level		25/06/2022	Carbon Engineering	KOH	Yes	Potassium hydroxide and calcium carbonate. Detailed analysis for amine-based silica. The amount needed is proportional to the learning rate	Yes	Contactor, pallet reactor, calciner, slaker, and smoe auxiliary equipment for solvent case. Civil engineering, hall, collector, process unit, spare parts for sorbent case. The amount of materials neede is proportional to the learning rate	No		Yes	Energy needed in heat and electricity is considered, storage, compression are included. It is proportional to learning rates	No		Yes	Compression to 11 Mpa, construction of the plant, 118kWh for compression, transport and storage	Yes	50km, construction of pipeline considered	No		Yes	Compressed to 15 Mpa, injected in the supercritical phase at 3km depth				2040	0.345	China grid under BAU	2040	1.74444	Biomethane			Cradle-to-grave	Analysis also accounts for upstream emissions due to indirect energy demands for the construction of energy conversion technologies, fuel production and handling	Cradle-to-grave	CO2 capture, regeneration, compression, transport, geological storage	1000	Capture
Qiu-Solvent_BG_CN-BAU-2050	10.1038/s41467-022-31146-1	Yang Qiu	Sangwon Suh	Environmental trade-offs of direct air capture technologies in climate change mitigation toward 2100	ISO 14040/14044	Ecoinvent 3.6, with electricity related LCI updated	Brightway 2			Recipe 2016 v1.1 hierarchist at mid point level		25/06/2022	Carbon Engineering	KOH	Yes	Potassium hydroxide and calcium carbonate. Detailed analysis for amine-based silica. The amount needed is proportional to the learning rate	Yes	Contactor, pallet reactor, calciner, slaker, and smoe auxiliary equipment for solvent case. Civil engineering, hall, collector, process unit, spare parts for sorbent case. The amount of materials neede is proportional to the learning rate	No		Yes	Energy needed in heat and electricity is considered, storage, compression are included. It is proportional to learning rates	No		Yes	Compression to 11 Mpa, construction of the plant, 118kWh for compression, transport and storage	Yes	50km, construction of pipeline considered	No		Yes	Compressed to 15 Mpa, injected in the supercritical phase at 3km depth, construction included and energy necessary				2050	0.345	China grid under BAU	2050	1.74444	Biomethane			Cradle-to-grave	Analysis also accounts for upstream emissions due to indirect energy demands for the construction of energy conversion technologies, fuel production and handling	Cradle-to-grave	CO2 capture, regeneration, compression, transport, geological storage	1000	Capture
Qiu-Solvent_BG_CN-BAU-2060	10.1038/s41467-022-31146-1	Yang Qiu	Sangwon Suh	Environmental trade-offs of direct air capture technologies in climate change mitigation toward 2100	ISO 14040/14044	Ecoinvent 3.6, with electricity related LCI updated	Brightway 2			Recipe 2016 v1.1 hierarchist at mid point level		25/06/2022	Carbon Engineering	KOH	Yes	Potassium hydroxide and calcium carbonate. Detailed analysis for amine-based silica. The amount needed is proportional to the learning rate	Yes	Contactor, pallet reactor, calciner, slaker, and smoe auxiliary equipment for solvent case. Civil engineering, hall, collector, process unit, spare parts for sorbent case. The amount of materials neede is proportional to the learning rate	No		Yes	Energy needed in heat and electricity is considered, storage, compression are included. It is proportional to learning rates	No		Yes	Compression to 11 Mpa, construction of the plant, 118kWh for compression, transport and storage	Yes	50km, construction of pipeline considered	No		Yes	Compressed to 15 Mpa, injected in the supercritical phase at 3km depth				2060	0.345	China grid under BAU	2060	1.74444	Biomethane			Cradle-to-grave	Analysis also accounts for upstream emissions due to indirect energy demands for the construction of energy conversion technologies, fuel production and handling	Cradle-to-grave	CO2 capture, regeneration, compression, transport, geological storage	1000	Capture
Qiu-Solvent_BG_CN-BAU-2070	10.1038/s41467-022-31146-1	Yang Qiu	Sangwon Suh	Environmental trade-offs of direct air capture technologies in climate change mitigation toward 2100	ISO 14040/14044	Ecoinvent 3.6, with electricity related LCI updated	Brightway 2			Recipe 2016 v1.1 hierarchist at mid point level		25/06/2022	Carbon Engineering	KOH	Yes	Potassium hydroxide and calcium carbonate. Detailed analysis for amine-based silica. The amount needed is proportional to the learning rate	Yes	Contactor, pallet reactor, calciner, slaker, and smoe auxiliary equipment for solvent case. Civil engineering, hall, collector, process unit, spare parts for sorbent case. The amount of materials neede is proportional to the learning rate	No		Yes	Energy needed in heat and electricity is considered, storage, compression are included. It is proportional to learning rates	No		Yes	Compression to 11 Mpa, construction of the plant, 118kWh for compression, transport and storage	Yes	50km, construction of pipeline considered	No		Yes	Compressed to 15 Mpa, injected in the supercritical phase at 3km depth, construction included and energy necessary				2070	0.345	China grid under BAU	2070	1.74444	Biomethane			Cradle-to-grave	Analysis also accounts for upstream emissions due to indirect energy demands for the construction of energy conversion technologies, fuel production and handling	Cradle-to-grave	CO2 capture, regeneration, compression, transport, geological storage	1000	Capture
Qiu-Solvent_BG_CN-BAU-2080	10.1038/s41467-022-31146-1	Yang Qiu	Sangwon Suh	Environmental trade-offs of direct air capture technologies in climate change mitigation toward 2100	ISO 14040/14044	Ecoinvent 3.6, with electricity related LCI updated	Brightway 2			Recipe 2016 v1.1 hierarchist at mid point level		25/06/2022	Carbon Engineering	KOH	Yes	Potassium hydroxide and calcium carbonate. Detailed analysis for amine-based silica. The amount needed is proportional to the learning rate	Yes	Contactor, pallet reactor, calciner, slaker, and smoe auxiliary equipment for solvent case. Civil engineering, hall, collector, process unit, spare parts for sorbent case. The amount of materials neede is proportional to the learning rate	No		Yes	Energy needed in heat and electricity is considered, storage, compression are included. It is proportional to learning rates	No		Yes	Compression to 11 Mpa, construction of the plant, 118kWh for compression, transport and storage	Yes	50km, construction of pipeline considered	No		Yes	Compressed to 15 Mpa, injected in the supercritical phase at 3km depth				2080	0.345	China grid under BAU	2080	1.74444	Biomethane			Cradle-to-grave	Analysis also accounts for upstream emissions due to indirect energy demands for the construction of energy conversion technologies, fuel production and handling	Cradle-to-grave	CO2 capture, regeneration, compression, transport, geological storage	1000	Capture
Qiu-Solvent_BG_CN-BAU-2090	10.1038/s41467-022-31146-1	Yang Qiu	Sangwon Suh	Environmental trade-offs of direct air capture technologies in climate change mitigation toward 2100	ISO 14040/14044	Ecoinvent 3.6, with electricity related LCI updated	Brightway 2			Recipe 2016 v1.1 hierarchist at mid point level		25/06/2022	Carbon Engineering	KOH	Yes	Potassium hydroxide and calcium carbonate. Detailed analysis for amine-based silica. The amount needed is proportional to the learning rate	Yes	Contactor, pallet reactor, calciner, slaker, and smoe auxiliary equipment for solvent case. Civil engineering, hall, collector, process unit, spare parts for sorbent case. The amount of materials neede is proportional to the learning rate	No		Yes	Energy needed in heat and electricity is considered, storage, compression are included. It is proportional to learning rates	No		Yes	Compression to 11 Mpa, construction of the plant, 118kWh for compression, transport and storage	Yes	50km, construction of pipeline considered	No		Yes	Compressed to 15 Mpa, injected in the supercritical phase at 3km depth, construction included and energy necessary				2090	0.345	China grid under BAU	2090	1.74444	Biomethane			Cradle-to-grave	Analysis also accounts for upstream emissions due to indirect energy demands for the construction of energy conversion technologies, fuel production and handling	Cradle-to-grave	CO2 capture, regeneration, compression, transport, geological storage	1000	Capture
Qiu-Solvent_BG_CN-BAU-2100	10.1038/s41467-022-31146-1	Yang Qiu	Sangwon Suh	Environmental trade-offs of direct air capture technologies in climate change mitigation toward 2100	ISO 14040/14044	Ecoinvent 3.6, with electricity related LCI updated	Brightway 2			Recipe 2016 v1.1 hierarchist at mid point level		25/06/2022	Carbon Engineering	KOH	Yes	Potassium hydroxide and calcium carbonate. Detailed analysis for amine-based silica. The amount needed is proportional to the learning rate	Yes	Contactor, pallet reactor, calciner, slaker, and smoe auxiliary equipment for solvent case. Civil engineering, hall, collector, process unit, spare parts for sorbent case. The amount of materials neede is proportional to the learning rate	No		Yes	Energy needed in heat and electricity is considered, storage, compression are included. It is proportional to learning rates	No		Yes	Compression to 11 Mpa, construction of the plant, 118kWh for compression, transport and storage	Yes	50km, construction of pipeline considered	No		Yes	Compressed to 15 Mpa, injected in the supercritical phase at 3km depth				2100	0.345	China grid under BAU	2100	1.74444	Biomethane			Cradle-to-grave	Analysis also accounts for upstream emissions due to indirect energy demands for the construction of energy conversion technologies, fuel production and handling	Cradle-to-grave	CO2 capture, regeneration, compression, transport, geological storage	1000	Capture
	10.1038/s41467-022-31146-1	Yang Qiu	Sangwon Suh	Environmental trade-offs of direct air capture technologies in climate change mitigation toward 2100	ISO 14040/14044	Ecoinvent 3.6, with electricity related LCI updated	Brightway 2			Recipe 2016 v1.1 hierarchist at mid point level		25/06/2022	Carbon Engineering	KOH	Yes	Potassium hydroxide and calcium carbonate. Detailed analysis for amine-based silica. The amount needed is proportional to the learning rate	Yes	Contactor, pallet reactor, calciner, slaker, and smoe auxiliary equipment for solvent case. Civil engineering, hall, collector, process unit, spare parts for sorbent case. The amount of materials neede is proportional to the learning rate	No		Yes	Energy needed in heat and electricity is considered, storage, compression are included. It is proportional to learning rates	No		Yes	Compression to 11 Mpa, construction of the plant, 118kWh for compression, transport and storage	Yes	50km, construction of pipeline considered	No		Yes	Compressed to 15 Mpa, injected in the supercritical phase at 3km depth, construction included and energy necessary												Cradle-to-grave	Analysis also accounts for upstream emissions due to indirect energy demands for the construction of energy conversion technologies, fuel production and handling	Cradle-to-grave	CO2 capture, regeneration, compression, transport, geological storage	1000	Capture
Qiu-Solvent_BG_EU-BAU-2020	10.1038/s41467-022-31146-1	Yang Qiu	Sangwon Suh	Environmental trade-offs of direct air capture technologies in climate change mitigation toward 2100	ISO 14040/14044	Ecoinvent 3.6, with electricity related LCI updated	Brightway 2			Recipe 2016 v1.1 hierarchist at mid point level		25/06/2022	Carbon Engineering	KOH	Yes	Potassium hydroxide and calcium carbonate. Detailed analysis for amine-based silica. The amount needed is proportional to the learning rate	Yes	Contactor, pallet reactor, calciner, slaker, and smoe auxiliary equipment for solvent case. Civil engineering, hall, collector, process unit, spare parts for sorbent case. The amount of materials neede is proportional to the learning rate	No		Yes	Energy needed in heat and electricity is considered, storage, compression are included. It is proportional to learning rates	No		Yes	Compression to 11 Mpa, construction of the plant, 118kWh for compression, transport and storage	Yes	50km, construction of pipeline considered	No		Yes	Compressed to 15 Mpa, injected in the supercritical phase at 3km depth				2020	0.345	EU grid under BAU	2020	1.74444	Biomethane			Cradle-to-grave	Analysis also accounts for upstream emissions due to indirect energy demands for the construction of energy conversion technologies, fuel production and handling	Cradle-to-grave	CO2 capture, regeneration, compression, transport, geological storage	1000	Capture
Qiu-Solvent_BG_EU-BAU-2030	10.1038/s41467-022-31146-1	Yang Qiu	Sangwon Suh	Environmental trade-offs of direct air capture technologies in climate change mitigation toward 2100	ISO 14040/14044	Ecoinvent 3.6, with electricity related LCI updated	Brightway 2			Recipe 2016 v1.1 hierarchist at mid point level		25/06/2022	Carbon Engineering	KOH	Yes	Potassium hydroxide and calcium carbonate. Detailed analysis for amine-based silica. The amount needed is proportional to the learning rate	Yes	Contactor, pallet reactor, calciner, slaker, and smoe auxiliary equipment for solvent case. Civil engineering, hall, collector, process unit, spare parts for sorbent case. The amount of materials neede is proportional to the learning rate	No		Yes	Energy needed in heat and electricity is considered, storage, compression are included. It is proportional to learning rates	No		Yes	Compression to 11 Mpa, construction of the plant, 118kWh for compression, transport and storage	Yes	50km, construction of pipeline considered	No		Yes	Compressed to 15 Mpa, injected in the supercritical phase at 3km depth, construction included and energy necessary				2030	0.345	EU grid under BAU	2030	1.74444	Biomethane			Cradle-to-grave	Analysis also accounts for upstream emissions due to indirect energy demands for the construction of energy conversion technologies, fuel production and handling	Cradle-to-grave	CO2 capture, regeneration, compression, transport, geological storage	1000	Capture
Qiu-Solvent_BG_EU-BAU-2040	10.1038/s41467-022-31146-1	Yang Qiu	Sangwon Suh	Environmental trade-offs of direct air capture technologies in climate change mitigation toward 2100	ISO 14040/14044	Ecoinvent 3.6, with electricity related LCI updated	Brightway 2			Recipe 2016 v1.1 hierarchist at mid point level		25/06/2022	Carbon Engineering	KOH	Yes	Potassium hydroxide and calcium carbonate. Detailed analysis for amine-based silica. The amount needed is proportional to the learning rate	Yes	Contactor, pallet reactor, calciner, slaker, and smoe auxiliary equipment for solvent case. Civil engineering, hall, collector, process unit, spare parts for sorbent case. The amount of materials neede is proportional to the learning rate	No		Yes	Energy needed in heat and electricity is considered, storage, compression are included. It is proportional to learning rates	No		Yes	Compression to 11 Mpa, construction of the plant, 118kWh for compression, transport and storage	Yes	50km, construction of pipeline considered	No		Yes	Compressed to 15 Mpa, injected in the supercritical phase at 3km depth				2040	0.345	EU grid under BAU	2040	1.74444	Biomethane			Cradle-to-grave	Analysis also accounts for upstream emissions due to indirect energy demands for the construction of energy conversion technologies, fuel production and handling	Cradle-to-grave	CO2 capture, regeneration, compression, transport, geological storage	1000	Capture
Qiu-Solvent_BG_EU-BAU-2050	10.1038/s41467-022-31146-1	Yang Qiu	Sangwon Suh	Environmental trade-offs of direct air capture technologies in climate change mitigation toward 2100	ISO 14040/14044	Ecoinvent 3.6, with electricity related LCI updated	Brightway 2			Recipe 2016 v1.1 hierarchist at mid point level		25/06/2022	Carbon Engineering	KOH	Yes	Potassium hydroxide and calcium carbonate. Detailed analysis for amine-based silica. The amount needed is proportional to the learning rate	Yes	Contactor, pallet reactor, calciner, slaker, and smoe auxiliary equipment for solvent case. Civil engineering, hall, collector, process unit, spare parts for sorbent case. The amount of materials neede is proportional to the learning rate	No		Yes	Energy needed in heat and electricity is considered, storage, compression are included. It is proportional to learning rates	No		Yes	Compression to 11 Mpa, construction of the plant, 118kWh for compression, transport and storage	Yes	50km, construction of pipeline considered	No		Yes	Compressed to 15 Mpa, injected in the supercritical phase at 3km depth, construction included and energy necessary				2050	0.345	EU grid under BAU	2050	1.74444	Biomethane			Cradle-to-grave	Analysis also accounts for upstream emissions due to indirect energy demands for the construction of energy conversion technologies, fuel production and handling	Cradle-to-grave	CO2 capture, regeneration, compression, transport, geological storage	1000	Capture
Qiu-Solvent_BG_EU-BAU-2060	10.1038/s41467-022-31146-1	Yang Qiu	Sangwon Suh	Environmental trade-offs of direct air capture technologies in climate change mitigation toward 2100	ISO 14040/14044	Ecoinvent 3.6, with electricity related LCI updated	Brightway 2			Recipe 2016 v1.1 hierarchist at mid point level		25/06/2022	Carbon Engineering	KOH	Yes	Potassium hydroxide and calcium carbonate. Detailed analysis for amine-based silica. The amount needed is proportional to the learning rate	Yes	Contactor, pallet reactor, calciner, slaker, and smoe auxiliary equipment for solvent case. Civil engineering, hall, collector, process unit, spare parts for sorbent case. The amount of materials neede is proportional to the learning rate	No		Yes	Energy needed in heat and electricity is considered, storage, compression are included. It is proportional to learning rates	No		Yes	Compression to 11 Mpa, construction of the plant, 118kWh for compression, transport and storage	Yes	50km, construction of pipeline considered	No		Yes	Compressed to 15 Mpa, injected in the supercritical phase at 3km depth				2060	0.345	EU grid under BAU	2060	1.74444	Biomethane			Cradle-to-grave	Analysis also accounts for upstream emissions due to indirect energy demands for the construction of energy conversion technologies, fuel production and handling	Cradle-to-grave	CO2 capture, regeneration, compression, transport, geological storage	1000	Capture
Qiu-Solvent_BG_EU-BAU-2070	10.1038/s41467-022-31146-1	Yang Qiu	Sangwon Suh	Environmental trade-offs of direct air capture technologies in climate change mitigation toward 2100	ISO 14040/14044	Ecoinvent 3.6, with electricity related LCI updated	Brightway 2			Recipe 2016 v1.1 hierarchist at mid point level		25/06/2022	Carbon Engineering	KOH	Yes	Potassium hydroxide and calcium carbonate. Detailed analysis for amine-based silica. The amount needed is proportional to the learning rate	Yes	Contactor, pallet reactor, calciner, slaker, and smoe auxiliary equipment for solvent case. Civil engineering, hall, collector, process unit, spare parts for sorbent case. The amount of materials neede is proportional to the learning rate	No		Yes	Energy needed in heat and electricity is considered, storage, compression are included. It is proportional to learning rates	No		Yes	Compression to 11 Mpa, construction of the plant, 118kWh for compression, transport and storage	Yes	50km, construction of pipeline considered	No		Yes	Compressed to 15 Mpa, injected in the supercritical phase at 3km depth, construction included and energy necessary				2070	0.345	EU grid under BAU	2070	1.74444	Biomethane			Cradle-to-grave	Analysis also accounts for upstream emissions due to indirect energy demands for the construction of energy conversion technologies, fuel production and handling	Cradle-to-grave	CO2 capture, regeneration, compression, transport, geological storage	1000	Capture
Qiu-Solvent_BG_EU-BAU-2080	10.1038/s41467-022-31146-1	Yang Qiu	Sangwon Suh	Environmental trade-offs of direct air capture technologies in climate change mitigation toward 2100	ISO 14040/14044	Ecoinvent 3.6, with electricity related LCI updated	Brightway 2			Recipe 2016 v1.1 hierarchist at mid point level		25/06/2022	Carbon Engineering	KOH	Yes	Potassium hydroxide and calcium carbonate. Detailed analysis for amine-based silica. The amount needed is proportional to the learning rate	Yes	Contactor, pallet reactor, calciner, slaker, and smoe auxiliary equipment for solvent case. Civil engineering, hall, collector, process unit, spare parts for sorbent case. The amount of materials neede is proportional to the learning rate	No		Yes	Energy needed in heat and electricity is considered, storage, compression are included. It is proportional to learning rates	No		Yes	Compression to 11 Mpa, construction of the plant, 118kWh for compression, transport and storage	Yes	50km, construction of pipeline considered	No		Yes	Compressed to 15 Mpa, injected in the supercritical phase at 3km depth				2080	0.345	EU grid under BAU	2080	1.74444	Biomethane			Cradle-to-grave	Analysis also accounts for upstream emissions due to indirect energy demands for the construction of energy conversion technologies, fuel production and handling	Cradle-to-grave	CO2 capture, regeneration, compression, transport, geological storage	1000	Capture
Qiu-Solvent_BG_EU-BAU-2090	10.1038/s41467-022-31146-1	Yang Qiu	Sangwon Suh	Environmental trade-offs of direct air capture technologies in climate change mitigation toward 2100	ISO 14040/14044	Ecoinvent 3.6, with electricity related LCI updated	Brightway 2			Recipe 2016 v1.1 hierarchist at mid point level		25/06/2022	Carbon Engineering	KOH	Yes	Potassium hydroxide and calcium carbonate. Detailed analysis for amine-based silica. The amount needed is proportional to the learning rate	Yes	Contactor, pallet reactor, calciner, slaker, and smoe auxiliary equipment for solvent case. Civil engineering, hall, collector, process unit, spare parts for sorbent case. The amount of materials neede is proportional to the learning rate	No		Yes	Energy needed in heat and electricity is considered, storage, compression are included. It is proportional to learning rates	No		Yes	Compression to 11 Mpa, construction of the plant, 118kWh for compression, transport and storage	Yes	50km, construction of pipeline considered	No		Yes	Compressed to 15 Mpa, injected in the supercritical phase at 3km depth, construction included and energy necessary				2090	0.345	EU grid under BAU	2090	1.74444	Biomethane			Cradle-to-grave	Analysis also accounts for upstream emissions due to indirect energy demands for the construction of energy conversion technologies, fuel production and handling	Cradle-to-grave	CO2 capture, regeneration, compression, transport, geological storage	1000	Capture
Qiu-Solvent_BG_EU-BAU-2100	10.1038/s41467-022-31146-1	Yang Qiu	Sangwon Suh	Environmental trade-offs of direct air capture technologies in climate change mitigation toward 2100	ISO 14040/14044	Ecoinvent 3.6, with electricity related LCI updated	Brightway 2			Recipe 2016 v1.1 hierarchist at mid point level		25/06/2022	Carbon Engineering	KOH	Yes	Potassium hydroxide and calcium carbonate. Detailed analysis for amine-based silica. The amount needed is proportional to the learning rate	Yes	Contactor, pallet reactor, calciner, slaker, and smoe auxiliary equipment for solvent case. Civil engineering, hall, collector, process unit, spare parts for sorbent case. The amount of materials neede is proportional to the learning rate	No		Yes	Energy needed in heat and electricity is considered, storage, compression are included. It is proportional to learning rates	No		Yes	Compression to 11 Mpa, construction of the plant, 118kWh for compression, transport and storage	Yes	50km, construction of pipeline considered	No		Yes	Compressed to 15 Mpa, injected in the supercritical phase at 3km depth				2100	0.345	EU grid under BAU	2100	1.74444	Biomethane			Cradle-to-grave	Analysis also accounts for upstream emissions due to indirect energy demands for the construction of energy conversion technologies, fuel production and handling	Cradle-to-grave	CO2 capture, regeneration, compression, transport, geological storage	1000	Capture
	10.1038/s41467-022-31146-1	Yang Qiu	Sangwon Suh	Environmental trade-offs of direct air capture technologies in climate change mitigation toward 2100	ISO 14040/14044	Ecoinvent 3.6, with electricity related LCI updated	Brightway 2			Recipe 2016 v1.1 hierarchist at mid point level		25/06/2022	Carbon Engineering	KOH	Yes	Potassium hydroxide and calcium carbonate. Detailed analysis for amine-based silica. The amount needed is proportional to the learning rate	Yes	Contactor, pallet reactor, calciner, slaker, and smoe auxiliary equipment for solvent case. Civil engineering, hall, collector, process unit, spare parts for sorbent case. The amount of materials neede is proportional to the learning rate	No		Yes	Energy needed in heat and electricity is considered, storage, compression are included. It is proportional to learning rates	No		Yes	Compression to 11 Mpa, construction of the plant, 118kWh for compression, transport and storage	Yes	50km, construction of pipeline considered	No		Yes	Compressed to 15 Mpa, injected in the supercritical phase at 3km depth, construction included and energy necessary												Cradle-to-grave	Analysis also accounts for upstream emissions due to indirect energy demands for the construction of energy conversion technologies, fuel production and handling	Cradle-to-grave	CO2 capture, regeneration, compression, transport, geological storage	1000	Capture
Qiu-Solvent_BG_GL-BAU-2020	10.1038/s41467-022-31146-1	Yang Qiu	Sangwon Suh	Environmental trade-offs of direct air capture technologies in climate change mitigation toward 2100	ISO 14040/14044	Ecoinvent 3.6, with electricity related LCI updated	Brightway 2			Recipe 2016 v1.1 hierarchist at mid point level		25/06/2022	Carbon Engineering	KOH	Yes	Potassium hydroxide and calcium carbonate. Detailed analysis for amine-based silica. The amount needed is proportional to the learning rate	Yes	Contactor, pallet reactor, calciner, slaker, and smoe auxiliary equipment for solvent case. Civil engineering, hall, collector, process unit, spare parts for sorbent case. The amount of materials neede is proportional to the learning rate	No		Yes	Energy needed in heat and electricity is considered, storage, compression are included. It is proportional to learning rates	No		Yes	Compression to 11 Mpa, construction of the plant, 118kWh for compression, transport and storage	Yes	50km, construction of pipeline considered	No		Yes	Compressed to 15 Mpa, injected in the supercritical phase at 3km depth				2020	0.345	Global grid under BAU	2020	1.74444	Biomethane			Cradle-to-grave	Analysis also accounts for upstream emissions due to indirect energy demands for the construction of energy conversion technologies, fuel production and handling	Cradle-to-grave	CO2 capture, regeneration, compression, transport, geological storage	1000	Capture
Qiu-Solvent_BG_GL-BAU-2030	10.1038/s41467-022-31146-1	Yang Qiu	Sangwon Suh	Environmental trade-offs of direct air capture technologies in climate change mitigation toward 2100	ISO 14040/14044	Ecoinvent 3.6, with electricity related LCI updated	Brightway 2			Recipe 2016 v1.1 hierarchist at mid point level		25/06/2022	Carbon Engineering	KOH	Yes	Potassium hydroxide and calcium carbonate. Detailed analysis for amine-based silica. The amount needed is proportional to the learning rate	Yes	Contactor, pallet reactor, calciner, slaker, and smoe auxiliary equipment for solvent case. Civil engineering, hall, collector, process unit, spare parts for sorbent case. The amount of materials neede is proportional to the learning rate	No		Yes	Energy needed in heat and electricity is considered, storage, compression are included. It is proportional to learning rates	No		Yes	Compression to 11 Mpa, construction of the plant, 118kWh for compression, transport and storage	Yes	50km, construction of pipeline considered	No		Yes	Compressed to 15 Mpa, injected in the supercritical phase at 3km depth, construction included and energy necessary				2030	0.345	Global grid under BAU	2030	1.74444	Biomethane			Cradle-to-grave	Analysis also accounts for upstream emissions due to indirect energy demands for the construction of energy conversion technologies, fuel production and handling	Cradle-to-grave	CO2 capture, regeneration, compression, transport, geological storage	1000	Capture
Qiu-Solvent_BG_GL-BAU-2040	10.1038/s41467-022-31146-1	Yang Qiu	Sangwon Suh	Environmental trade-offs of direct air capture technologies in climate change mitigation toward 2100	ISO 14040/14044	Ecoinvent 3.6, with electricity related LCI updated	Brightway 2			Recipe 2016 v1.1 hierarchist at mid point level		25/06/2022	Carbon Engineering	KOH	Yes	Potassium hydroxide and calcium carbonate. Detailed analysis for amine-based silica. The amount needed is proportional to the learning rate	Yes	Contactor, pallet reactor, calciner, slaker, and smoe auxiliary equipment for solvent case. Civil engineering, hall, collector, process unit, spare parts for sorbent case. The amount of materials neede is proportional to the learning rate	No		Yes	Energy needed in heat and electricity is considered, storage, compression are included. It is proportional to learning rates	No		Yes	Compression to 11 Mpa, construction of the plant, 118kWh for compression, transport and storage	Yes	50km, construction of pipeline considered	No		Yes	Compressed to 15 Mpa, injected in the supercritical phase at 3km depth				2040	0.345	Global grid under BAU	2040	1.74444	Biomethane			Cradle-to-grave	Analysis also accounts for upstream emissions due to indirect energy demands for the construction of energy conversion technologies, fuel production and handling	Cradle-to-grave	CO2 capture, regeneration, compression, transport, geological storage	1000	Capture
Qiu-Solvent_BG_GL-BAU-2050	10.1038/s41467-022-31146-1	Yang Qiu	Sangwon Suh	Environmental trade-offs of direct air capture technologies in climate change mitigation toward 2100	ISO 14040/14044	Ecoinvent 3.6, with electricity related LCI updated	Brightway 2			Recipe 2016 v1.1 hierarchist at mid point level		25/06/2022	Carbon Engineering	KOH	Yes	Potassium hydroxide and calcium carbonate. Detailed analysis for amine-based silica. The amount needed is proportional to the learning rate	Yes	Contactor, pallet reactor, calciner, slaker, and smoe auxiliary equipment for solvent case. Civil engineering, hall, collector, process unit, spare parts for sorbent case. The amount of materials neede is proportional to the learning rate	No		Yes	Energy needed in heat and electricity is considered, storage, compression are included. It is proportional to learning rates	No		Yes	Compression to 11 Mpa, construction of the plant, 118kWh for compression, transport and storage	Yes	50km, construction of pipeline considered	No		Yes	Compressed to 15 Mpa, injected in the supercritical phase at 3km depth, construction included and energy necessary				2050	0.345	Global grid under BAU	2050	1.74444	Biomethane			Cradle-to-grave	Analysis also accounts for upstream emissions due to indirect energy demands for the construction of energy conversion technologies, fuel production and handling	Cradle-to-grave	CO2 capture, regeneration, compression, transport, geological storage	1000	Capture
Qiu-Solvent_BG_GL-BAU-2060	10.1038/s41467-022-31146-1	Yang Qiu	Sangwon Suh	Environmental trade-offs of direct air capture technologies in climate change mitigation toward 2100	ISO 14040/14044	Ecoinvent 3.6, with electricity related LCI updated	Brightway 2			Recipe 2016 v1.1 hierarchist at mid point level		25/06/2022	Carbon Engineering	KOH	Yes	Potassium hydroxide and calcium carbonate. Detailed analysis for amine-based silica. The amount needed is proportional to the learning rate	Yes	Contactor, pallet reactor, calciner, slaker, and smoe auxiliary equipment for solvent case. Civil engineering, hall, collector, process unit, spare parts for sorbent case. The amount of materials neede is proportional to the learning rate	No		Yes	Energy needed in heat and electricity is considered, storage, compression are included. It is proportional to learning rates	No		Yes	Compression to 11 Mpa, construction of the plant, 118kWh for compression, transport and storage	Yes	50km, construction of pipeline considered	No		Yes	Compressed to 15 Mpa, injected in the supercritical phase at 3km depth				2060	0.345	Global grid under BAU	2060	1.74444	Biomethane			Cradle-to-grave	Analysis also accounts for upstream emissions due to indirect energy demands for the construction of energy conversion technologies, fuel production and handling	Cradle-to-grave	CO2 capture, regeneration, compression, transport, geological storage	1000	Capture
Qiu-Solvent_BG_GL-BAU-2070	10.1038/s41467-022-31146-1	Yang Qiu	Sangwon Suh	Environmental trade-offs of direct air capture technologies in climate change mitigation toward 2100	ISO 14040/14044	Ecoinvent 3.6, with electricity related LCI updated	Brightway 2			Recipe 2016 v1.1 hierarchist at mid point level		25/06/2022	Carbon Engineering	KOH	Yes	Potassium hydroxide and calcium carbonate. Detailed analysis for amine-based silica. The amount needed is proportional to the learning rate	Yes	Contactor, pallet reactor, calciner, slaker, and smoe auxiliary equipment for solvent case. Civil engineering, hall, collector, process unit, spare parts for sorbent case. The amount of materials neede is proportional to the learning rate	No		Yes	Energy needed in heat and electricity is considered, storage, compression are included. It is proportional to learning rates	No		Yes	Compression to 11 Mpa, construction of the plant, 118kWh for compression, transport and storage	Yes	50km, construction of pipeline considered	No		Yes	Compressed to 15 Mpa, injected in the supercritical phase at 3km depth, construction included and energy necessary				2070	0.345	Global grid under BAU	2070	1.74444	Biomethane			Cradle-to-grave	Analysis also accounts for upstream emissions due to indirect energy demands for the construction of energy conversion technologies, fuel production and handling	Cradle-to-grave	CO2 capture, regeneration, compression, transport, geological storage	1000	Capture
Qiu-Solvent_BG_GL-BAU-2080	10.1038/s41467-022-31146-1	Yang Qiu	Sangwon Suh	Environmental trade-offs of direct air capture technologies in climate change mitigation toward 2100	ISO 14040/14044	Ecoinvent 3.6, with electricity related LCI updated	Brightway 2			Recipe 2016 v1.1 hierarchist at mid point level		25/06/2022	Carbon Engineering	KOH	Yes	Potassium hydroxide and calcium carbonate. Detailed analysis for amine-based silica. The amount needed is proportional to the learning rate	Yes	Contactor, pallet reactor, calciner, slaker, and smoe auxiliary equipment for solvent case. Civil engineering, hall, collector, process unit, spare parts for sorbent case. The amount of materials neede is proportional to the learning rate	No		Yes	Energy needed in heat and electricity is considered, storage, compression are included. It is proportional to learning rates	No		Yes	Compression to 11 Mpa, construction of the plant, 118kWh for compression, transport and storage	Yes	50km, construction of pipeline considered	No		Yes	Compressed to 15 Mpa, injected in the supercritical phase at 3km depth				2080	0.345	Global grid under BAU	2080	1.74444	Biomethane			Cradle-to-grave	Analysis also accounts for upstream emissions due to indirect energy demands for the construction of energy conversion technologies, fuel production and handling	Cradle-to-grave	CO2 capture, regeneration, compression, transport, geological storage	1000	Capture
Qiu-Solvent_BG_GL-BAU-2090	10.1038/s41467-022-31146-1	Yang Qiu	Sangwon Suh	Environmental trade-offs of direct air capture technologies in climate change mitigation toward 2100	ISO 14040/14044	Ecoinvent 3.6, with electricity related LCI updated	Brightway 2			Recipe 2016 v1.1 hierarchist at mid point level		25/06/2022	Carbon Engineering	KOH	Yes	Potassium hydroxide and calcium carbonate. Detailed analysis for amine-based silica. The amount needed is proportional to the learning rate	Yes	Contactor, pallet reactor, calciner, slaker, and smoe auxiliary equipment for solvent case. Civil engineering, hall, collector, process unit, spare parts for sorbent case. The amount of materials neede is proportional to the learning rate	No		Yes	Energy needed in heat and electricity is considered, storage, compression are included. It is proportional to learning rates	No		Yes	Compression to 11 Mpa, construction of the plant, 118kWh for compression, transport and storage	Yes	50km, construction of pipeline considered	No		Yes	Compressed to 15 Mpa, injected in the supercritical phase at 3km depth, construction included and energy necessary				2090	0.345	Global grid under BAU	2090	1.74444	Biomethane			Cradle-to-grave	Analysis also accounts for upstream emissions due to indirect energy demands for the construction of energy conversion technologies, fuel production and handling	Cradle-to-grave	CO2 capture, regeneration, compression, transport, geological storage	1000	Capture
Qiu-Solvent_BG_GL-BAU-2100	10.1038/s41467-022-31146-1	Yang Qiu	Sangwon Suh	Environmental trade-offs of direct air capture technologies in climate change mitigation toward 2100	ISO 14040/14044	Ecoinvent 3.6, with electricity related LCI updated	Brightway 2			Recipe 2016 v1.1 hierarchist at mid point level		25/06/2022	Carbon Engineering	KOH	Yes	Potassium hydroxide and calcium carbonate. Detailed analysis for amine-based silica. The amount needed is proportional to the learning rate	Yes	Contactor, pallet reactor, calciner, slaker, and smoe auxiliary equipment for solvent case. Civil engineering, hall, collector, process unit, spare parts for sorbent case. The amount of materials neede is proportional to the learning rate	No		Yes	Energy needed in heat and electricity is considered, storage, compression are included. It is proportional to learning rates	No		Yes	Compression to 11 Mpa, construction of the plant, 118kWh for compression, transport and storage	Yes	50km, construction of pipeline considered	No		Yes	Compressed to 15 Mpa, injected in the supercritical phase at 3km depth				2100	0.345	Global grid under BAU	2100	1.74444	Biomethane			Cradle-to-grave	Analysis also accounts for upstream emissions due to indirect energy demands for the construction of energy conversion technologies, fuel production and handling	Cradle-to-grave	CO2 capture, regeneration, compression, transport, geological storage	1000	Capture
	10.1038/s41467-022-31146-1	Yang Qiu	Sangwon Suh	Environmental trade-offs of direct air capture technologies in climate change mitigation toward 2100	ISO 14040/14044	Ecoinvent 3.6, with electricity related LCI updated	Brightway 2			Recipe 2016 v1.1 hierarchist at mid point level		25/06/2022	Carbon Engineering	KOH	Yes	Potassium hydroxide and calcium carbonate. Detailed analysis for amine-based silica. The amount needed is proportional to the learning rate	Yes	Contactor, pallet reactor, calciner, slaker, and smoe auxiliary equipment for solvent case. Civil engineering, hall, collector, process unit, spare parts for sorbent case. The amount of materials neede is proportional to the learning rate	No		Yes	Energy needed in heat and electricity is considered, storage, compression are included. It is proportional to learning rates	No		Yes	Compression to 11 Mpa, construction of the plant, 118kWh for compression, transport and storage	Yes	50km, construction of pipeline considered	No		Yes	Compressed to 15 Mpa, injected in the supercritical phase at 3km depth, construction included and energy necessary												Cradle-to-grave	Analysis also accounts for upstream emissions due to indirect energy demands for the construction of energy conversion technologies, fuel production and handling	Cradle-to-grave	CO2 capture, regeneration, compression, transport, geological storage	1000	Capture
Qiu-Solvent_BG_RU-BAU-2020	10.1038/s41467-022-31146-1	Yang Qiu	Sangwon Suh	Environmental trade-offs of direct air capture technologies in climate change mitigation toward 2100	ISO 14040/14044	Ecoinvent 3.6, with electricity related LCI updated	Brightway 2			Recipe 2016 v1.1 hierarchist at mid point level		25/06/2022	Carbon Engineering	KOH	Yes	Potassium hydroxide and calcium carbonate. Detailed analysis for amine-based silica. The amount needed is proportional to the learning rate	Yes	Contactor, pallet reactor, calciner, slaker, and smoe auxiliary equipment for solvent case. Civil engineering, hall, collector, process unit, spare parts for sorbent case. The amount of materials neede is proportional to the learning rate	No		Yes	Energy needed in heat and electricity is considered, storage, compression are included. It is proportional to learning rates	No		Yes	Compression to 11 Mpa, construction of the plant, 118kWh for compression, transport and storage	Yes	50km, construction of pipeline considered	No		Yes	Compressed to 15 Mpa, injected in the supercritical phase at 3km depth				2020	0.345	Russia grid under BAU	2020	1.74444	Biomethane			Cradle-to-grave	Analysis also accounts for upstream emissions due to indirect energy demands for the construction of energy conversion technologies, fuel production and handling	Cradle-to-grave	CO2 capture, regeneration, compression, transport, geological storage	1000	Capture
Qiu-Solvent_BG_RU-BAU-2030	10.1038/s41467-022-31146-1	Yang Qiu	Sangwon Suh	Environmental trade-offs of direct air capture technologies in climate change mitigation toward 2100	ISO 14040/14044	Ecoinvent 3.6, with electricity related LCI updated	Brightway 2			Recipe 2016 v1.1 hierarchist at mid point level		25/06/2022	Carbon Engineering	KOH	Yes	Potassium hydroxide and calcium carbonate. Detailed analysis for amine-based silica. The amount needed is proportional to the learning rate	Yes	Contactor, pallet reactor, calciner, slaker, and smoe auxiliary equipment for solvent case. Civil engineering, hall, collector, process unit, spare parts for sorbent case. The amount of materials neede is proportional to the learning rate	No		Yes	Energy needed in heat and electricity is considered, storage, compression are included. It is proportional to learning rates	No		Yes	Compression to 11 Mpa, construction of the plant, 118kWh for compression, transport and storage	Yes	50km, construction of pipeline considered	No		Yes	Compressed to 15 Mpa, injected in the supercritical phase at 3km depth, construction included and energy necessary				2030	0.345	Russia grid under BAU	2030	1.74444	Biomethane			Cradle-to-grave	Analysis also accounts for upstream emissions due to indirect energy demands for the construction of energy conversion technologies, fuel production and handling	Cradle-to-grave	CO2 capture, regeneration, compression, transport, geological storage	1000	Capture
Qiu-Solvent_BG_RU-BAU-2040	10.1038/s41467-022-31146-1	Yang Qiu	Sangwon Suh	Environmental trade-offs of direct air capture technologies in climate change mitigation toward 2100	ISO 14040/14044	Ecoinvent 3.6, with electricity related LCI updated	Brightway 2			Recipe 2016 v1.1 hierarchist at mid point level		25/06/2022	Carbon Engineering	KOH	Yes	Potassium hydroxide and calcium carbonate. Detailed analysis for amine-based silica. The amount needed is proportional to the learning rate	Yes	Contactor, pallet reactor, calciner, slaker, and smoe auxiliary equipment for solvent case. Civil engineering, hall, collector, process unit, spare parts for sorbent case. The amount of materials neede is proportional to the learning rate	No		Yes	Energy needed in heat and electricity is considered, storage, compression are included. It is proportional to learning rates	No		Yes	Compression to 11 Mpa, construction of the plant, 118kWh for compression, transport and storage	Yes	50km, construction of pipeline considered	No		Yes	Compressed to 15 Mpa, injected in the supercritical phase at 3km depth				2040	0.345	Russia grid under BAU	2040	1.74444	Biomethane			Cradle-to-grave	Analysis also accounts for upstream emissions due to indirect energy demands for the construction of energy conversion technologies, fuel production and handling	Cradle-to-grave	CO2 capture, regeneration, compression, transport, geological storage	1000	Capture
Qiu-Solvent_BG_RU-BAU-2050	10.1038/s41467-022-31146-1	Yang Qiu	Sangwon Suh	Environmental trade-offs of direct air capture technologies in climate change mitigation toward 2100	ISO 14040/14044	Ecoinvent 3.6, with electricity related LCI updated	Brightway 2			Recipe 2016 v1.1 hierarchist at mid point level		25/06/2022	Carbon Engineering	KOH	Yes	Potassium hydroxide and calcium carbonate. Detailed analysis for amine-based silica. The amount needed is proportional to the learning rate	Yes	Contactor, pallet reactor, calciner, slaker, and smoe auxiliary equipment for solvent case. Civil engineering, hall, collector, process unit, spare parts for sorbent case. The amount of materials neede is proportional to the learning rate	No		Yes	Energy needed in heat and electricity is considered, storage, compression are included. It is proportional to learning rates	No		Yes	Compression to 11 Mpa, construction of the plant, 118kWh for compression, transport and storage	Yes	50km, construction of pipeline considered	No		Yes	Compressed to 15 Mpa, injected in the supercritical phase at 3km depth, construction included and energy necessary				2050	0.345	Russia grid under BAU	2050	1.74444	Biomethane			Cradle-to-grave	Analysis also accounts for upstream emissions due to indirect energy demands for the construction of energy conversion technologies, fuel production and handling	Cradle-to-grave	CO2 capture, regeneration, compression, transport, geological storage	1000	Capture
Qiu-Solvent_BG_RU-BAU-2060	10.1038/s41467-022-31146-1	Yang Qiu	Sangwon Suh	Environmental trade-offs of direct air capture technologies in climate change mitigation toward 2100	ISO 14040/14044	Ecoinvent 3.6, with electricity related LCI updated	Brightway 2			Recipe 2016 v1.1 hierarchist at mid point level		25/06/2022	Carbon Engineering	KOH	Yes	Potassium hydroxide and calcium carbonate. Detailed analysis for amine-based silica. The amount needed is proportional to the learning rate	Yes	Contactor, pallet reactor, calciner, slaker, and smoe auxiliary equipment for solvent case. Civil engineering, hall, collector, process unit, spare parts for sorbent case. The amount of materials neede is proportional to the learning rate	No		Yes	Energy needed in heat and electricity is considered, storage, compression are included. It is proportional to learning rates	No		Yes	Compression to 11 Mpa, construction of the plant, 118kWh for compression, transport and storage	Yes	50km, construction of pipeline considered	No		Yes	Compressed to 15 Mpa, injected in the supercritical phase at 3km depth				2060	0.345	Russia grid under BAU	2060	1.74444	Biomethane			Cradle-to-grave	Analysis also accounts for upstream emissions due to indirect energy demands for the construction of energy conversion technologies, fuel production and handling	Cradle-to-grave	CO2 capture, regeneration, compression, transport, geological storage	1000	Capture
Qiu-Solvent_BG_RU-BAU-2070	10.1038/s41467-022-31146-1	Yang Qiu	Sangwon Suh	Environmental trade-offs of direct air capture technologies in climate change mitigation toward 2100	ISO 14040/14044	Ecoinvent 3.6, with electricity related LCI updated	Brightway 2			Recipe 2016 v1.1 hierarchist at mid point level		25/06/2022	Carbon Engineering	KOH	Yes	Potassium hydroxide and calcium carbonate. Detailed analysis for amine-based silica. The amount needed is proportional to the learning rate	Yes	Contactor, pallet reactor, calciner, slaker, and smoe auxiliary equipment for solvent case. Civil engineering, hall, collector, process unit, spare parts for sorbent case. The amount of materials neede is proportional to the learning rate	No		Yes	Energy needed in heat and electricity is considered, storage, compression are included. It is proportional to learning rates	No		Yes	Compression to 11 Mpa, construction of the plant, 118kWh for compression, transport and storage	Yes	50km, construction of pipeline considered	No		Yes	Compressed to 15 Mpa, injected in the supercritical phase at 3km depth, construction included and energy necessary				2070	0.345	Russia grid under BAU	2070	1.74444	Biomethane			Cradle-to-grave	Analysis also accounts for upstream emissions due to indirect energy demands for the construction of energy conversion technologies, fuel production and handling	Cradle-to-grave	CO2 capture, regeneration, compression, transport, geological storage	1000	Capture
Qiu-Solvent_BG_RU-BAU-2080	10.1038/s41467-022-31146-1	Yang Qiu	Sangwon Suh	Environmental trade-offs of direct air capture technologies in climate change mitigation toward 2100	ISO 14040/14044	Ecoinvent 3.6, with electricity related LCI updated	Brightway 2			Recipe 2016 v1.1 hierarchist at mid point level		25/06/2022	Carbon Engineering	KOH	Yes	Potassium hydroxide and calcium carbonate. Detailed analysis for amine-based silica. The amount needed is proportional to the learning rate	Yes	Contactor, pallet reactor, calciner, slaker, and smoe auxiliary equipment for solvent case. Civil engineering, hall, collector, process unit, spare parts for sorbent case. The amount of materials neede is proportional to the learning rate	No		Yes	Energy needed in heat and electricity is considered, storage, compression are included. It is proportional to learning rates	No		Yes	Compression to 11 Mpa, construction of the plant, 118kWh for compression, transport and storage	Yes	50km, construction of pipeline considered	No		Yes	Compressed to 15 Mpa, injected in the supercritical phase at 3km depth				2080	0.345	Russia grid under BAU	2080	1.74444	Biomethane			Cradle-to-grave	Analysis also accounts for upstream emissions due to indirect energy demands for the construction of energy conversion technologies, fuel production and handling	Cradle-to-grave	CO2 capture, regeneration, compression, transport, geological storage	1000	Capture
Qiu-Solvent_BG_RU-BAU-2090	10.1038/s41467-022-31146-1	Yang Qiu	Sangwon Suh	Environmental trade-offs of direct air capture technologies in climate change mitigation toward 2100	ISO 14040/14044	Ecoinvent 3.6, with electricity related LCI updated	Brightway 2			Recipe 2016 v1.1 hierarchist at mid point level		25/06/2022	Carbon Engineering	KOH	Yes	Potassium hydroxide and calcium carbonate. Detailed analysis for amine-based silica. The amount needed is proportional to the learning rate	Yes	Contactor, pallet reactor, calciner, slaker, and smoe auxiliary equipment for solvent case. Civil engineering, hall, collector, process unit, spare parts for sorbent case. The amount of materials neede is proportional to the learning rate	No		Yes	Energy needed in heat and electricity is considered, storage, compression are included. It is proportional to learning rates	No		Yes	Compression to 11 Mpa, construction of the plant, 118kWh for compression, transport and storage	Yes	50km, construction of pipeline considered	No		Yes	Compressed to 15 Mpa, injected in the supercritical phase at 3km depth, construction included and energy necessary				2090	0.345	Russia grid under BAU	2090	1.74444	Biomethane			Cradle-to-grave	Analysis also accounts for upstream emissions due to indirect energy demands for the construction of energy conversion technologies, fuel production and handling	Cradle-to-grave	CO2 capture, regeneration, compression, transport, geological storage	1000	Capture
Qiu-Solvent_BG_RU-BAU-2100	10.1038/s41467-022-31146-1	Yang Qiu	Sangwon Suh	Environmental trade-offs of direct air capture technologies in climate change mitigation toward 2100	ISO 14040/14044	Ecoinvent 3.6, with electricity related LCI updated	Brightway 2			Recipe 2016 v1.1 hierarchist at mid point level		25/06/2022	Carbon Engineering	KOH	Yes	Potassium hydroxide and calcium carbonate. Detailed analysis for amine-based silica. The amount needed is proportional to the learning rate	Yes	Contactor, pallet reactor, calciner, slaker, and smoe auxiliary equipment for solvent case. Civil engineering, hall, collector, process unit, spare parts for sorbent case. The amount of materials neede is proportional to the learning rate	No		Yes	Energy needed in heat and electricity is considered, storage, compression are included. It is proportional to learning rates	No		Yes	Compression to 11 Mpa, construction of the plant, 118kWh for compression, transport and storage	Yes	50km, construction of pipeline considered	No		Yes	Compressed to 15 Mpa, injected in the supercritical phase at 3km depth				2100	0.345	Russia grid under BAU	2100	1.74444	Biomethane			Cradle-to-grave	Analysis also accounts for upstream emissions due to indirect energy demands for the construction of energy conversion technologies, fuel production and handling	Cradle-to-grave	CO2 capture, regeneration, compression, transport, geological storage	1000	Capture
	10.1038/s41467-022-31146-1	Yang Qiu	Sangwon Suh	Environmental trade-offs of direct air capture technologies in climate change mitigation toward 2100	ISO 14040/14044	Ecoinvent 3.6, with electricity related LCI updated	Brightway 2			Recipe 2016 v1.1 hierarchist at mid point level		25/06/2022	Carbon Engineering	KOH	Yes	Potassium hydroxide and calcium carbonate. Detailed analysis for amine-based silica. The amount needed is proportional to the learning rate	Yes	Contactor, pallet reactor, calciner, slaker, and smoe auxiliary equipment for solvent case. Civil engineering, hall, collector, process unit, spare parts for sorbent case. The amount of materials neede is proportional to the learning rate	No		Yes	Energy needed in heat and electricity is considered, storage, compression are included. It is proportional to learning rates	No		Yes	Compression to 11 Mpa, construction of the plant, 118kWh for compression, transport and storage	Yes	50km, construction of pipeline considered	No		Yes	Compressed to 15 Mpa, injected in the supercritical phase at 3km depth, construction included and energy necessary												Cradle-to-grave	Analysis also accounts for upstream emissions due to indirect energy demands for the construction of energy conversion technologies, fuel production and handling	Cradle-to-grave	CO2 capture, regeneration, compression, transport, geological storage	1000	Capture
Qiu-Solvent_BG_US-BAU-2020	10.1038/s41467-022-31146-1	Yang Qiu	Sangwon Suh	Environmental trade-offs of direct air capture technologies in climate change mitigation toward 2100	ISO 14040/14044	Ecoinvent 3.6, with electricity related LCI updated	Brightway 2			Recipe 2016 v1.1 hierarchist at mid point level		25/06/2022	Carbon Engineering	KOH	Yes	Potassium hydroxide and calcium carbonate. Detailed analysis for amine-based silica. The amount needed is proportional to the learning rate	Yes	Contactor, pallet reactor, calciner, slaker, and smoe auxiliary equipment for solvent case. Civil engineering, hall, collector, process unit, spare parts for sorbent case. The amount of materials neede is proportional to the learning rate	No		Yes	Energy needed in heat and electricity is considered, storage, compression are included. It is proportional to learning rates	No		Yes	Compression to 11 Mpa, construction of the plant, 118kWh for compression, transport and storage	Yes	50km, construction of pipeline considered	No		Yes	Compressed to 15 Mpa, injected in the supercritical phase at 3km depth				2020	0.345	US grid under BAU	2020	1.74444	Biomethane			Cradle-to-grave	Analysis also accounts for upstream emissions due to indirect energy demands for the construction of energy conversion technologies, fuel production and handling	Cradle-to-grave	CO2 capture, regeneration, compression, transport, geological storage	1000	Capture
Qiu-Solvent_BG_US-BAU-2030	10.1038/s41467-022-31146-1	Yang Qiu	Sangwon Suh	Environmental trade-offs of direct air capture technologies in climate change mitigation toward 2100	ISO 14040/14044	Ecoinvent 3.6, with electricity related LCI updated	Brightway 2			Recipe 2016 v1.1 hierarchist at mid point level		25/06/2022	Carbon Engineering	KOH	Yes	Potassium hydroxide and calcium carbonate. Detailed analysis for amine-based silica. The amount needed is proportional to the learning rate	Yes	Contactor, pallet reactor, calciner, slaker, and smoe auxiliary equipment for solvent case. Civil engineering, hall, collector, process unit, spare parts for sorbent case. The amount of materials neede is proportional to the learning rate	No		Yes	Energy needed in heat and electricity is considered, storage, compression are included. It is proportional to learning rates	No		Yes	Compression to 11 Mpa, construction of the plant, 118kWh for compression, transport and storage	Yes	50km, construction of pipeline considered	No		Yes	Compressed to 15 Mpa, injected in the supercritical phase at 3km depth, construction included and energy necessary				2030	0.345	US grid under BAU	2030	1.74444	Biomethane			Cradle-to-grave	Analysis also accounts for upstream emissions due to indirect energy demands for the construction of energy conversion technologies, fuel production and handling	Cradle-to-grave	CO2 capture, regeneration, compression, transport, geological storage	1000	Capture
Qiu-Solvent_BG_US-BAU-2040	10.1038/s41467-022-31146-1	Yang Qiu	Sangwon Suh	Environmental trade-offs of direct air capture technologies in climate change mitigation toward 2100	ISO 14040/14044	Ecoinvent 3.6, with electricity related LCI updated	Brightway 2			Recipe 2016 v1.1 hierarchist at mid point level		25/06/2022	Carbon Engineering	KOH	Yes	Potassium hydroxide and calcium carbonate. Detailed analysis for amine-based silica. The amount needed is proportional to the learning rate	Yes	Contactor, pallet reactor, calciner, slaker, and smoe auxiliary equipment for solvent case. Civil engineering, hall, collector, process unit, spare parts for sorbent case. The amount of materials neede is proportional to the learning rate	No		Yes	Energy needed in heat and electricity is considered, storage, compression are included. It is proportional to learning rates	No		Yes	Compression to 11 Mpa, construction of the plant, 118kWh for compression, transport and storage	Yes	50km, construction of pipeline considered	No		Yes	Compressed to 15 Mpa, injected in the supercritical phase at 3km depth				2040	0.345	US grid under BAU	2040	1.74444	Biomethane			Cradle-to-grave	Analysis also accounts for upstream emissions due to indirect energy demands for the construction of energy conversion technologies, fuel production and handling	Cradle-to-grave	CO2 capture, regeneration, compression, transport, geological storage	1000	Capture
Qiu-Solvent_BG_US-BAU-2050	10.1038/s41467-022-31146-1	Yang Qiu	Sangwon Suh	Environmental trade-offs of direct air capture technologies in climate change mitigation toward 2100	ISO 14040/14044	Ecoinvent 3.6, with electricity related LCI updated	Brightway 2			Recipe 2016 v1.1 hierarchist at mid point level		25/06/2022	Carbon Engineering	KOH	Yes	Potassium hydroxide and calcium carbonate. Detailed analysis for amine-based silica. The amount needed is proportional to the learning rate	Yes	Contactor, pallet reactor, calciner, slaker, and smoe auxiliary equipment for solvent case. Civil engineering, hall, collector, process unit, spare parts for sorbent case. The amount of materials neede is proportional to the learning rate	No		Yes	Energy needed in heat and electricity is considered, storage, compression are included. It is proportional to learning rates	No		Yes	Compression to 11 Mpa, construction of the plant, 118kWh for compression, transport and storage	Yes	50km, construction of pipeline considered	No		Yes	Compressed to 15 Mpa, injected in the supercritical phase at 3km depth, construction included and energy necessary				2050	0.345	US grid under BAU	2050	1.74444	Biomethane			Cradle-to-grave	Analysis also accounts for upstream emissions due to indirect energy demands for the construction of energy conversion technologies, fuel production and handling	Cradle-to-grave	CO2 capture, regeneration, compression, transport, geological storage	1000	Capture
Qiu-Solvent_BG_US-BAU-2060	10.1038/s41467-022-31146-1	Yang Qiu	Sangwon Suh	Environmental trade-offs of direct air capture technologies in climate change mitigation toward 2100	ISO 14040/14044	Ecoinvent 3.6, with electricity related LCI updated	Brightway 2			Recipe 2016 v1.1 hierarchist at mid point level		25/06/2022	Carbon Engineering	KOH	Yes	Potassium hydroxide and calcium carbonate. Detailed analysis for amine-based silica. The amount needed is proportional to the learning rate	Yes	Contactor, pallet reactor, calciner, slaker, and smoe auxiliary equipment for solvent case. Civil engineering, hall, collector, process unit, spare parts for sorbent case. The amount of materials neede is proportional to the learning rate	No		Yes	Energy needed in heat and electricity is considered, storage, compression are included. It is proportional to learning rates	No		Yes	Compression to 11 Mpa, construction of the plant, 118kWh for compression, transport and storage	Yes	50km, construction of pipeline considered	No		Yes	Compressed to 15 Mpa, injected in the supercritical phase at 3km depth				2060	0.345	US grid under BAU	2060	1.74444	Biomethane			Cradle-to-grave	Analysis also accounts for upstream emissions due to indirect energy demands for the construction of energy conversion technologies, fuel production and handling	Cradle-to-grave	CO2 capture, regeneration, compression, transport, geological storage	1000	Capture
Qiu-Solvent_BG_US-BAU-2070	10.1038/s41467-022-31146-1	Yang Qiu	Sangwon Suh	Environmental trade-offs of direct air capture technologies in climate change mitigation toward 2100	ISO 14040/14044	Ecoinvent 3.6, with electricity related LCI updated	Brightway 2			Recipe 2016 v1.1 hierarchist at mid point level		25/06/2022	Carbon Engineering	KOH	Yes	Potassium hydroxide and calcium carbonate. Detailed analysis for amine-based silica. The amount needed is proportional to the learning rate	Yes	Contactor, pallet reactor, calciner, slaker, and smoe auxiliary equipment for solvent case. Civil engineering, hall, collector, process unit, spare parts for sorbent case. The amount of materials neede is proportional to the learning rate	No		Yes	Energy needed in heat and electricity is considered, storage, compression are included. It is proportional to learning rates	No		Yes	Compression to 11 Mpa, construction of the plant, 118kWh for compression, transport and storage	Yes	50km, construction of pipeline considered	No		Yes	Compressed to 15 Mpa, injected in the supercritical phase at 3km depth, construction included and energy necessary				2070	0.345	US grid under BAU	2070	1.74444	Biomethane			Cradle-to-grave	Analysis also accounts for upstream emissions due to indirect energy demands for the construction of energy conversion technologies, fuel production and handling	Cradle-to-grave	CO2 capture, regeneration, compression, transport, geological storage	1000	Capture
Qiu-Solvent_BG_US-BAU-2080	10.1038/s41467-022-31146-1	Yang Qiu	Sangwon Suh	Environmental trade-offs of direct air capture technologies in climate change mitigation toward 2100	ISO 14040/14044	Ecoinvent 3.6, with electricity related LCI updated	Brightway 2			Recipe 2016 v1.1 hierarchist at mid point level		25/06/2022	Carbon Engineering	KOH	Yes	Potassium hydroxide and calcium carbonate. Detailed analysis for amine-based silica. The amount needed is proportional to the learning rate	Yes	Contactor, pallet reactor, calciner, slaker, and smoe auxiliary equipment for solvent case. Civil engineering, hall, collector, process unit, spare parts for sorbent case. The amount of materials neede is proportional to the learning rate	No		Yes	Energy needed in heat and electricity is considered, storage, compression are included. It is proportional to learning rates	No		Yes	Compression to 11 Mpa, construction of the plant, 118kWh for compression, transport and storage	Yes	50km, construction of pipeline considered	No		Yes	Compressed to 15 Mpa, injected in the supercritical phase at 3km depth				2080	0.345	US grid under BAU	2080	1.74444	Biomethane			Cradle-to-grave	Analysis also accounts for upstream emissions due to indirect energy demands for the construction of energy conversion technologies, fuel production and handling	Cradle-to-grave	CO2 capture, regeneration, compression, transport, geological storage	1000	Capture
Qiu-Solvent_BG_US-BAU-2090	10.1038/s41467-022-31146-1	Yang Qiu	Sangwon Suh	Environmental trade-offs of direct air capture technologies in climate change mitigation toward 2100	ISO 14040/14044	Ecoinvent 3.6, with electricity related LCI updated	Brightway 2			Recipe 2016 v1.1 hierarchist at mid point level		25/06/2022	Carbon Engineering	KOH	Yes	Potassium hydroxide and calcium carbonate. Detailed analysis for amine-based silica. The amount needed is proportional to the learning rate	Yes	Contactor, pallet reactor, calciner, slaker, and smoe auxiliary equipment for solvent case. Civil engineering, hall, collector, process unit, spare parts for sorbent case. The amount of materials neede is proportional to the learning rate	No		Yes	Energy needed in heat and electricity is considered, storage, compression are included. It is proportional to learning rates	No		Yes	Compression to 11 Mpa, construction of the plant, 118kWh for compression, transport and storage	Yes	50km, construction of pipeline considered	No		Yes	Compressed to 15 Mpa, injected in the supercritical phase at 3km depth, construction included and energy necessary				2090	0.345	US grid under BAU	2090	1.74444	Biomethane			Cradle-to-grave	Analysis also accounts for upstream emissions due to indirect energy demands for the construction of energy conversion technologies, fuel production and handling	Cradle-to-grave	CO2 capture, regeneration, compression, transport, geological storage	1000	Capture
Qiu-Solvent_BG_US-BAU-2100	10.1038/s41467-022-31146-1	Yang Qiu	Sangwon Suh	Environmental trade-offs of direct air capture technologies in climate change mitigation toward 2100	ISO 14040/14044	Ecoinvent 3.6, with electricity related LCI updated	Brightway 2			Recipe 2016 v1.1 hierarchist at mid point level		25/06/2022	Carbon Engineering	KOH	Yes	Potassium hydroxide and calcium carbonate. Detailed analysis for amine-based silica. The amount needed is proportional to the learning rate	Yes	Contactor, pallet reactor, calciner, slaker, and smoe auxiliary equipment for solvent case. Civil engineering, hall, collector, process unit, spare parts for sorbent case. The amount of materials neede is proportional to the learning rate	No		Yes	Energy needed in heat and electricity is considered, storage, compression are included. It is proportional to learning rates	No		Yes	Compression to 11 Mpa, construction of the plant, 118kWh for compression, transport and storage	Yes	50km, construction of pipeline considered	No		Yes	Compressed to 15 Mpa, injected in the supercritical phase at 3km depth				2100	0.345	US grid under BAU	2100	1.74444	Biomethane			Cradle-to-grave	Analysis also accounts for upstream emissions due to indirect energy demands for the construction of energy conversion technologies, fuel production and handling	Cradle-to-grave	CO2 capture, regeneration, compression, transport, geological storage	1000	Capture
	10.1038/s41467-022-31146-1	Yang Qiu	Sangwon Suh	Environmental trade-offs of direct air capture technologies in climate change mitigation toward 2100	ISO 14040/14044	Ecoinvent 3.6, with electricity related LCI updated	Brightway 2			Recipe 2016 v1.1 hierarchist at mid point level		25/06/2022	Carbon Engineering	KOH	Yes	Potassium hydroxide and calcium carbonate. Detailed analysis for amine-based silica. The amount needed is proportional to the learning rate	Yes	Contactor, pallet reactor, calciner, slaker, and smoe auxiliary equipment for solvent case. Civil engineering, hall, collector, process unit, spare parts for sorbent case. The amount of materials neede is proportional to the learning rate	No		Yes	Energy needed in heat and electricity is considered, storage, compression are included. It is proportional to learning rates	No		Yes	Compression to 11 Mpa, construction of the plant, 118kWh for compression, transport and storage	Yes	50km, construction of pipeline considered	No		Yes	Compressed to 15 Mpa, injected in the supercritical phase at 3km depth, construction included and energy necessary												Cradle-to-grave	Analysis also accounts for upstream emissions due to indirect energy demands for the construction of energy conversion technologies, fuel production and handling	Cradle-to-grave	CO2 capture, regeneration, compression, transport, geological storage	1000	Capture
Qiu-Solvent_NG_CN-BAU-2020	10.1038/s41467-022-31146-1	Yang Qiu	Sangwon Suh	Environmental trade-offs of direct air capture technologies in climate change mitigation toward 2100	ISO 14040/14044	Ecoinvent 3.6, with electricity related LCI updated	Brightway 2			Recipe 2016 v1.1 hierarchist at mid point level		25/06/2022	Carbon Engineering	KOH	Yes	Potassium hydroxide and calcium carbonate. Detailed analysis for amine-based silica. The amount needed is proportional to the learning rate	Yes	Contactor, pallet reactor, calciner, slaker, and smoe auxiliary equipment for solvent case. Civil engineering, hall, collector, process unit, spare parts for sorbent case. The amount of materials neede is proportional to the learning rate	No		Yes	Energy needed in heat and electricity is considered, storage, compression are included. It is proportional to learning rates	No		Yes	Compression to 11 Mpa, construction of the plant, 118kWh for compression, transport and storage	Yes	50km, construction of pipeline considered	No		Yes	Compressed to 15 Mpa, injected in the supercritical phase at 3km depth				2020	0.345	China grid under BAU	2020	1.74444	Natural Gas			Cradle-to-grave	Analysis also accounts for upstream emissions due to indirect energy demands for the construction of energy conversion technologies, fuel production and handling	Cradle-to-grave	CO2 capture, regeneration, compression, transport, geological storage	1000	Capture
Qiu-Solvent_NG_CN-BAU-2030	10.1038/s41467-022-31146-1	Yang Qiu	Sangwon Suh	Environmental trade-offs of direct air capture technologies in climate change mitigation toward 2100	ISO 14040/14044	Ecoinvent 3.6, with electricity related LCI updated	Brightway 2			Recipe 2016 v1.1 hierarchist at mid point level		25/06/2022	Carbon Engineering	KOH	Yes	Potassium hydroxide and calcium carbonate. Detailed analysis for amine-based silica. The amount needed is proportional to the learning rate	Yes	Contactor, pallet reactor, calciner, slaker, and smoe auxiliary equipment for solvent case. Civil engineering, hall, collector, process unit, spare parts for sorbent case. The amount of materials neede is proportional to the learning rate	No		Yes	Energy needed in heat and electricity is considered, storage, compression are included. It is proportional to learning rates	No		Yes	Compression to 11 Mpa, construction of the plant, 118kWh for compression, transport and storage	Yes	50km, construction of pipeline considered	No		Yes	Compressed to 15 Mpa, injected in the supercritical phase at 3km depth, construction included and energy necessary				2030	0.345	China grid under BAU	2030	1.74444	Natural Gas			Cradle-to-grave	Analysis also accounts for upstream emissions due to indirect energy demands for the construction of energy conversion technologies, fuel production and handling	Cradle-to-grave	CO2 capture, regeneration, compression, transport, geological storage	1000	Capture
Qiu-Solvent_NG_CN-BAU-2040	10.1038/s41467-022-31146-1	Yang Qiu	Sangwon Suh	Environmental trade-offs of direct air capture technologies in climate change mitigation toward 2100	ISO 14040/14044	Ecoinvent 3.6, with electricity related LCI updated	Brightway 2			Recipe 2016 v1.1 hierarchist at mid point level		25/06/2022	Carbon Engineering	KOH	Yes	Potassium hydroxide and calcium carbonate. Detailed analysis for amine-based silica. The amount needed is proportional to the learning rate	Yes	Contactor, pallet reactor, calciner, slaker, and smoe auxiliary equipment for solvent case. Civil engineering, hall, collector, process unit, spare parts for sorbent case. The amount of materials neede is proportional to the learning rate	No		Yes	Energy needed in heat and electricity is considered, storage, compression are included. It is proportional to learning rates	No		Yes	Compression to 11 Mpa, construction of the plant, 118kWh for compression, transport and storage	Yes	50km, construction of pipeline considered	No		Yes	Compressed to 15 Mpa, injected in the supercritical phase at 3km depth				2040	0.345	China grid under BAU	2040	1.74444	Natural Gas			Cradle-to-grave	Analysis also accounts for upstream emissions due to indirect energy demands for the construction of energy conversion technologies, fuel production and handling	Cradle-to-grave	CO2 capture, regeneration, compression, transport, geological storage	1000	Capture
Qiu-Solvent_NG_CN-BAU-2050	10.1038/s41467-022-31146-1	Yang Qiu	Sangwon Suh	Environmental trade-offs of direct air capture technologies in climate change mitigation toward 2100	ISO 14040/14044	Ecoinvent 3.6, with electricity related LCI updated	Brightway 2			Recipe 2016 v1.1 hierarchist at mid point level		25/06/2022	Carbon Engineering	KOH	Yes	Potassium hydroxide and calcium carbonate. Detailed analysis for amine-based silica. The amount needed is proportional to the learning rate	Yes	Contactor, pallet reactor, calciner, slaker, and smoe auxiliary equipment for solvent case. Civil engineering, hall, collector, process unit, spare parts for sorbent case. The amount of materials neede is proportional to the learning rate	No		Yes	Energy needed in heat and electricity is considered, storage, compression are included. It is proportional to learning rates	No		Yes	Compression to 11 Mpa, construction of the plant, 118kWh for compression, transport and storage	Yes	50km, construction of pipeline considered	No		Yes	Compressed to 15 Mpa, injected in the supercritical phase at 3km depth, construction included and energy necessary				2050	0.345	China grid under BAU	2050	1.74444	Natural Gas			Cradle-to-grave	Analysis also accounts for upstream emissions due to indirect energy demands for the construction of energy conversion technologies, fuel production and handling	Cradle-to-grave	CO2 capture, regeneration, compression, transport, geological storage	1000	Capture
Qiu-Solvent_NG_CN-BAU-2060	10.1038/s41467-022-31146-1	Yang Qiu	Sangwon Suh	Environmental trade-offs of direct air capture technologies in climate change mitigation toward 2100	ISO 14040/14044	Ecoinvent 3.6, with electricity related LCI updated	Brightway 2			Recipe 2016 v1.1 hierarchist at mid point level		25/06/2022	Carbon Engineering	KOH	Yes	Potassium hydroxide and calcium carbonate. Detailed analysis for amine-based silica. The amount needed is proportional to the learning rate	Yes	Contactor, pallet reactor, calciner, slaker, and smoe auxiliary equipment for solvent case. Civil engineering, hall, collector, process unit, spare parts for sorbent case. The amount of materials neede is proportional to the learning rate	No		Yes	Energy needed in heat and electricity is considered, storage, compression are included. It is proportional to learning rates	No		Yes	Compression to 11 Mpa, construction of the plant, 118kWh for compression, transport and storage	Yes	50km, construction of pipeline considered	No		Yes	Compressed to 15 Mpa, injected in the supercritical phase at 3km depth				2060	0.345	China grid under BAU	2060	1.74444	Natural Gas			Cradle-to-grave	Analysis also accounts for upstream emissions due to indirect energy demands for the construction of energy conversion technologies, fuel production and handling	Cradle-to-grave	CO2 capture, regeneration, compression, transport, geological storage	1000	Capture
Qiu-Solvent_NG_CN-BAU-2070	10.1038/s41467-022-31146-1	Yang Qiu	Sangwon Suh	Environmental trade-offs of direct air capture technologies in climate change mitigation toward 2100	ISO 14040/14044	Ecoinvent 3.6, with electricity related LCI updated	Brightway 2			Recipe 2016 v1.1 hierarchist at mid point level		25/06/2022	Carbon Engineering	KOH	Yes	Potassium hydroxide and calcium carbonate. Detailed analysis for amine-based silica. The amount needed is proportional to the learning rate	Yes	Contactor, pallet reactor, calciner, slaker, and smoe auxiliary equipment for solvent case. Civil engineering, hall, collector, process unit, spare parts for sorbent case. The amount of materials neede is proportional to the learning rate	No		Yes	Energy needed in heat and electricity is considered, storage, compression are included. It is proportional to learning rates	No		Yes	Compression to 11 Mpa, construction of the plant, 118kWh for compression, transport and storage	Yes	50km, construction of pipeline considered	No		Yes	Compressed to 15 Mpa, injected in the supercritical phase at 3km depth, construction included and energy necessary				2070	0.345	China grid under BAU	2070	1.74444	Natural Gas			Cradle-to-grave	Analysis also accounts for upstream emissions due to indirect energy demands for the construction of energy conversion technologies, fuel production and handling	Cradle-to-grave	CO2 capture, regeneration, compression, transport, geological storage	1000	Capture
Qiu-Solvent_NG_CN-BAU-2080	10.1038/s41467-022-31146-1	Yang Qiu	Sangwon Suh	Environmental trade-offs of direct air capture technologies in climate change mitigation toward 2100	ISO 14040/14044	Ecoinvent 3.6, with electricity related LCI updated	Brightway 2			Recipe 2016 v1.1 hierarchist at mid point level		25/06/2022	Carbon Engineering	KOH	Yes	Potassium hydroxide and calcium carbonate. Detailed analysis for amine-based silica. The amount needed is proportional to the learning rate	Yes	Contactor, pallet reactor, calciner, slaker, and smoe auxiliary equipment for solvent case. Civil engineering, hall, collector, process unit, spare parts for sorbent case. The amount of materials neede is proportional to the learning rate	No		Yes	Energy needed in heat and electricity is considered, storage, compression are included. It is proportional to learning rates	No		Yes	Compression to 11 Mpa, construction of the plant, 118kWh for compression, transport and storage	Yes	50km, construction of pipeline considered	No		Yes	Compressed to 15 Mpa, injected in the supercritical phase at 3km depth				2080	0.345	China grid under BAU	2080	1.74444	Natural Gas			Cradle-to-grave	Analysis also accounts for upstream emissions due to indirect energy demands for the construction of energy conversion technologies, fuel production and handling	Cradle-to-grave	CO2 capture, regeneration, compression, transport, geological storage	1000	Capture
Qiu-Solvent_NG_CN-BAU-2090	10.1038/s41467-022-31146-1	Yang Qiu	Sangwon Suh	Environmental trade-offs of direct air capture technologies in climate change mitigation toward 2100	ISO 14040/14044	Ecoinvent 3.6, with electricity related LCI updated	Brightway 2			Recipe 2016 v1.1 hierarchist at mid point level		25/06/2022	Carbon Engineering	KOH	Yes	Potassium hydroxide and calcium carbonate. Detailed analysis for amine-based silica. The amount needed is proportional to the learning rate	Yes	Contactor, pallet reactor, calciner, slaker, and smoe auxiliary equipment for solvent case. Civil engineering, hall, collector, process unit, spare parts for sorbent case. The amount of materials neede is proportional to the learning rate	No		Yes	Energy needed in heat and electricity is considered, storage, compression are included. It is proportional to learning rates	No		Yes	Compression to 11 Mpa, construction of the plant, 118kWh for compression, transport and storage	Yes	50km, construction of pipeline considered	No		Yes	Compressed to 15 Mpa, injected in the supercritical phase at 3km depth, construction included and energy necessary				2090	0.345	China grid under BAU	2090	1.74444	Natural Gas			Cradle-to-grave	Analysis also accounts for upstream emissions due to indirect energy demands for the construction of energy conversion technologies, fuel production and handling	Cradle-to-grave	CO2 capture, regeneration, compression, transport, geological storage	1000	Capture
Qiu-Solvent_NG_CN-BAU-2100	10.1038/s41467-022-31146-1	Yang Qiu	Sangwon Suh	Environmental trade-offs of direct air capture technologies in climate change mitigation toward 2100	ISO 14040/14044	Ecoinvent 3.6, with electricity related LCI updated	Brightway 2			Recipe 2016 v1.1 hierarchist at mid point level		25/06/2022	Carbon Engineering	KOH	Yes	Potassium hydroxide and calcium carbonate. Detailed analysis for amine-based silica. The amount needed is proportional to the learning rate	Yes	Contactor, pallet reactor, calciner, slaker, and smoe auxiliary equipment for solvent case. Civil engineering, hall, collector, process unit, spare parts for sorbent case. The amount of materials neede is proportional to the learning rate	No		Yes	Energy needed in heat and electricity is considered, storage, compression are included. It is proportional to learning rates	No		Yes	Compression to 11 Mpa, construction of the plant, 118kWh for compression, transport and storage	Yes	50km, construction of pipeline considered	No		Yes	Compressed to 15 Mpa, injected in the supercritical phase at 3km depth				2100	0.345	China grid under BAU	2100	1.74444	Natural Gas			Cradle-to-grave	Analysis also accounts for upstream emissions due to indirect energy demands for the construction of energy conversion technologies, fuel production and handling	Cradle-to-grave	CO2 capture, regeneration, compression, transport, geological storage	1000	Capture
	10.1038/s41467-022-31146-1	Yang Qiu	Sangwon Suh	Environmental trade-offs of direct air capture technologies in climate change mitigation toward 2100	ISO 14040/14044	Ecoinvent 3.6, with electricity related LCI updated	Brightway 2			Recipe 2016 v1.1 hierarchist at mid point level		25/06/2022	Carbon Engineering	KOH	Yes	Potassium hydroxide and calcium carbonate. Detailed analysis for amine-based silica. The amount needed is proportional to the learning rate	Yes	Contactor, pallet reactor, calciner, slaker, and smoe auxiliary equipment for solvent case. Civil engineering, hall, collector, process unit, spare parts for sorbent case. The amount of materials neede is proportional to the learning rate	No		Yes	Energy needed in heat and electricity is considered, storage, compression are included. It is proportional to learning rates	No		Yes	Compression to 11 Mpa, construction of the plant, 118kWh for compression, transport and storage	Yes	50km, construction of pipeline considered	No		Yes	Compressed to 15 Mpa, injected in the supercritical phase at 3km depth, construction included and energy necessary												Cradle-to-grave	Analysis also accounts for upstream emissions due to indirect energy demands for the construction of energy conversion technologies, fuel production and handling	Cradle-to-grave	CO2 capture, regeneration, compression, transport, geological storage	1000	Capture
Qiu-Solvent_NG_EU-BAU-2020	10.1038/s41467-022-31146-1	Yang Qiu	Sangwon Suh	Environmental trade-offs of direct air capture technologies in climate change mitigation toward 2100	ISO 14040/14044	Ecoinvent 3.6, with electricity related LCI updated	Brightway 2			Recipe 2016 v1.1 hierarchist at mid point level		25/06/2022	Carbon Engineering	KOH	Yes	Potassium hydroxide and calcium carbonate. Detailed analysis for amine-based silica. The amount needed is proportional to the learning rate	Yes	Contactor, pallet reactor, calciner, slaker, and smoe auxiliary equipment for solvent case. Civil engineering, hall, collector, process unit, spare parts for sorbent case. The amount of materials neede is proportional to the learning rate	No		Yes	Energy needed in heat and electricity is considered, storage, compression are included. It is proportional to learning rates	No		Yes	Compression to 11 Mpa, construction of the plant, 118kWh for compression, transport and storage	Yes	50km, construction of pipeline considered	No		Yes	Compressed to 15 Mpa, injected in the supercritical phase at 3km depth				2020	0.345	EU grid under BAU	2020	1.74444	Natural Gas			Cradle-to-grave	Analysis also accounts for upstream emissions due to indirect energy demands for the construction of energy conversion technologies, fuel production and handling	Cradle-to-grave	CO2 capture, regeneration, compression, transport, geological storage	1000	Capture
Qiu-Solvent_NG_EU-BAU-2030	10.1038/s41467-022-31146-1	Yang Qiu	Sangwon Suh	Environmental trade-offs of direct air capture technologies in climate change mitigation toward 2100	ISO 14040/14044	Ecoinvent 3.6, with electricity related LCI updated	Brightway 2			Recipe 2016 v1.1 hierarchist at mid point level		25/06/2022	Carbon Engineering	KOH	Yes	Potassium hydroxide and calcium carbonate. Detailed analysis for amine-based silica. The amount needed is proportional to the learning rate	Yes	Contactor, pallet reactor, calciner, slaker, and smoe auxiliary equipment for solvent case. Civil engineering, hall, collector, process unit, spare parts for sorbent case. The amount of materials neede is proportional to the learning rate	No		Yes	Energy needed in heat and electricity is considered, storage, compression are included. It is proportional to learning rates	No		Yes	Compression to 11 Mpa, construction of the plant, 118kWh for compression, transport and storage	Yes	50km, construction of pipeline considered	No		Yes	Compressed to 15 Mpa, injected in the supercritical phase at 3km depth, construction included and energy necessary				2030	0.345	EU grid under BAU	2030	1.74444	Natural Gas			Cradle-to-grave	Analysis also accounts for upstream emissions due to indirect energy demands for the construction of energy conversion technologies, fuel production and handling	Cradle-to-grave	CO2 capture, regeneration, compression, transport, geological storage	1000	Capture
Qiu-Solvent_NG_EU-BAU-2040	10.1038/s41467-022-31146-1	Yang Qiu	Sangwon Suh	Environmental trade-offs of direct air capture technologies in climate change mitigation toward 2100	ISO 14040/14044	Ecoinvent 3.6, with electricity related LCI updated	Brightway 2			Recipe 2016 v1.1 hierarchist at mid point level		25/06/2022	Carbon Engineering	KOH	Yes	Potassium hydroxide and calcium carbonate. Detailed analysis for amine-based silica. The amount needed is proportional to the learning rate	Yes	Contactor, pallet reactor, calciner, slaker, and smoe auxiliary equipment for solvent case. Civil engineering, hall, collector, process unit, spare parts for sorbent case. The amount of materials neede is proportional to the learning rate	No		Yes	Energy needed in heat and electricity is considered, storage, compression are included. It is proportional to learning rates	No		Yes	Compression to 11 Mpa, construction of the plant, 118kWh for compression, transport and storage	Yes	50km, construction of pipeline considered	No		Yes	Compressed to 15 Mpa, injected in the supercritical phase at 3km depth				2040	0.345	EU grid under BAU	2040	1.74444	Natural Gas			Cradle-to-grave	Analysis also accounts for upstream emissions due to indirect energy demands for the construction of energy conversion technologies, fuel production and handling	Cradle-to-grave	CO2 capture, regeneration, compression, transport, geological storage	1000	Capture
Qiu-Solvent_NG_EU-BAU-2050	10.1038/s41467-022-31146-1	Yang Qiu	Sangwon Suh	Environmental trade-offs of direct air capture technologies in climate change mitigation toward 2100	ISO 14040/14044	Ecoinvent 3.6, with electricity related LCI updated	Brightway 2			Recipe 2016 v1.1 hierarchist at mid point level		25/06/2022	Carbon Engineering	KOH	Yes	Potassium hydroxide and calcium carbonate. Detailed analysis for amine-based silica. The amount needed is proportional to the learning rate	Yes	Contactor, pallet reactor, calciner, slaker, and smoe auxiliary equipment for solvent case. Civil engineering, hall, collector, process unit, spare parts for sorbent case. The amount of materials neede is proportional to the learning rate	No		Yes	Energy needed in heat and electricity is considered, storage, compression are included. It is proportional to learning rates	No		Yes	Compression to 11 Mpa, construction of the plant, 118kWh for compression, transport and storage	Yes	50km, construction of pipeline considered	No		Yes	Compressed to 15 Mpa, injected in the supercritical phase at 3km depth, construction included and energy necessary				2050	0.345	EU grid under BAU	2050	1.74444	Natural Gas			Cradle-to-grave	Analysis also accounts for upstream emissions due to indirect energy demands for the construction of energy conversion technologies, fuel production and handling	Cradle-to-grave	CO2 capture, regeneration, compression, transport, geological storage	1000	Capture
Qiu-Solvent_NG_EU-BAU-2060	10.1038/s41467-022-31146-1	Yang Qiu	Sangwon Suh	Environmental trade-offs of direct air capture technologies in climate change mitigation toward 2100	ISO 14040/14044	Ecoinvent 3.6, with electricity related LCI updated	Brightway 2			Recipe 2016 v1.1 hierarchist at mid point level		25/06/2022	Carbon Engineering	KOH	Yes	Potassium hydroxide and calcium carbonate. Detailed analysis for amine-based silica. The amount needed is proportional to the learning rate	Yes	Contactor, pallet reactor, calciner, slaker, and smoe auxiliary equipment for solvent case. Civil engineering, hall, collector, process unit, spare parts for sorbent case. The amount of materials neede is proportional to the learning rate	No		Yes	Energy needed in heat and electricity is considered, storage, compression are included. It is proportional to learning rates	No		Yes	Compression to 11 Mpa, construction of the plant, 118kWh for compression, transport and storage	Yes	50km, construction of pipeline considered	No		Yes	Compressed to 15 Mpa, injected in the supercritical phase at 3km depth				2060	0.345	EU grid under BAU	2060	1.74444	Natural Gas			Cradle-to-grave	Analysis also accounts for upstream emissions due to indirect energy demands for the construction of energy conversion technologies, fuel production and handling	Cradle-to-grave	CO2 capture, regeneration, compression, transport, geological storage	1000	Capture
Qiu-Solvent_NG_EU-BAU-2070	10.1038/s41467-022-31146-1	Yang Qiu	Sangwon Suh	Environmental trade-offs of direct air capture technologies in climate change mitigation toward 2100	ISO 14040/14044	Ecoinvent 3.6, with electricity related LCI updated	Brightway 2			Recipe 2016 v1.1 hierarchist at mid point level		25/06/2022	Carbon Engineering	KOH	Yes	Potassium hydroxide and calcium carbonate. Detailed analysis for amine-based silica. The amount needed is proportional to the learning rate	Yes	Contactor, pallet reactor, calciner, slaker, and smoe auxiliary equipment for solvent case. Civil engineering, hall, collector, process unit, spare parts for sorbent case. The amount of materials neede is proportional to the learning rate	No		Yes	Energy needed in heat and electricity is considered, storage, compression are included. It is proportional to learning rates	No		Yes	Compression to 11 Mpa, construction of the plant, 118kWh for compression, transport and storage	Yes	50km, construction of pipeline considered	No		Yes	Compressed to 15 Mpa, injected in the supercritical phase at 3km depth, construction included and energy necessary				2070	0.345	EU grid under BAU	2070	1.74444	Natural Gas			Cradle-to-grave	Analysis also accounts for upstream emissions due to indirect energy demands for the construction of energy conversion technologies, fuel production and handling	Cradle-to-grave	CO2 capture, regeneration, compression, transport, geological storage	1000	Capture
Qiu-Solvent_NG_EU-BAU-2080	10.1038/s41467-022-31146-1	Yang Qiu	Sangwon Suh	Environmental trade-offs of direct air capture technologies in climate change mitigation toward 2100	ISO 14040/14044	Ecoinvent 3.6, with electricity related LCI updated	Brightway 2			Recipe 2016 v1.1 hierarchist at mid point level		25/06/2022	Carbon Engineering	KOH	Yes	Potassium hydroxide and calcium carbonate. Detailed analysis for amine-based silica. The amount needed is proportional to the learning rate	Yes	Contactor, pallet reactor, calciner, slaker, and smoe auxiliary equipment for solvent case. Civil engineering, hall, collector, process unit, spare parts for sorbent case. The amount of materials neede is proportional to the learning rate	No		Yes	Energy needed in heat and electricity is considered, storage, compression are included. It is proportional to learning rates	No		Yes	Compression to 11 Mpa, construction of the plant, 118kWh for compression, transport and storage	Yes	50km, construction of pipeline considered	No		Yes	Compressed to 15 Mpa, injected in the supercritical phase at 3km depth				2080	0.345	EU grid under BAU	2080	1.74444	Natural Gas			Cradle-to-grave	Analysis also accounts for upstream emissions due to indirect energy demands for the construction of energy conversion technologies, fuel production and handling	Cradle-to-grave	CO2 capture, regeneration, compression, transport, geological storage	1000	Capture
Qiu-Solvent_NG_EU-BAU-2090	10.1038/s41467-022-31146-1	Yang Qiu	Sangwon Suh	Environmental trade-offs of direct air capture technologies in climate change mitigation toward 2100	ISO 14040/14044	Ecoinvent 3.6, with electricity related LCI updated	Brightway 2			Recipe 2016 v1.1 hierarchist at mid point level		25/06/2022	Carbon Engineering	KOH	Yes	Potassium hydroxide and calcium carbonate. Detailed analysis for amine-based silica. The amount needed is proportional to the learning rate	Yes	Contactor, pallet reactor, calciner, slaker, and smoe auxiliary equipment for solvent case. Civil engineering, hall, collector, process unit, spare parts for sorbent case. The amount of materials neede is proportional to the learning rate	No		Yes	Energy needed in heat and electricity is considered, storage, compression are included. It is proportional to learning rates	No		Yes	Compression to 11 Mpa, construction of the plant, 118kWh for compression, transport and storage	Yes	50km, construction of pipeline considered	No		Yes	Compressed to 15 Mpa, injected in the supercritical phase at 3km depth, construction included and energy necessary				2090	0.345	EU grid under BAU	2090	1.74444	Natural Gas			Cradle-to-grave	Analysis also accounts for upstream emissions due to indirect energy demands for the construction of energy conversion technologies, fuel production and handling	Cradle-to-grave	CO2 capture, regeneration, compression, transport, geological storage	1000	Capture
Qiu-Solvent_NG_EU-BAU-2100	10.1038/s41467-022-31146-1	Yang Qiu	Sangwon Suh	Environmental trade-offs of direct air capture technologies in climate change mitigation toward 2100	ISO 14040/14044	Ecoinvent 3.6, with electricity related LCI updated	Brightway 2			Recipe 2016 v1.1 hierarchist at mid point level		25/06/2022	Carbon Engineering	KOH	Yes	Potassium hydroxide and calcium carbonate. Detailed analysis for amine-based silica. The amount needed is proportional to the learning rate	Yes	Contactor, pallet reactor, calciner, slaker, and smoe auxiliary equipment for solvent case. Civil engineering, hall, collector, process unit, spare parts for sorbent case. The amount of materials neede is proportional to the learning rate	No		Yes	Energy needed in heat and electricity is considered, storage, compression are included. It is proportional to learning rates	No		Yes	Compression to 11 Mpa, construction of the plant, 118kWh for compression, transport and storage	Yes	50km, construction of pipeline considered	No		Yes	Compressed to 15 Mpa, injected in the supercritical phase at 3km depth				2100	0.345	EU grid under BAU	2100	1.74444	Natural Gas			Cradle-to-grave	Analysis also accounts for upstream emissions due to indirect energy demands for the construction of energy conversion technologies, fuel production and handling	Cradle-to-grave	CO2 capture, regeneration, compression, transport, geological storage	1000	Capture
	10.1038/s41467-022-31146-1	Yang Qiu	Sangwon Suh	Environmental trade-offs of direct air capture technologies in climate change mitigation toward 2100	ISO 14040/14044	Ecoinvent 3.6, with electricity related LCI updated	Brightway 2			Recipe 2016 v1.1 hierarchist at mid point level		25/06/2022	Carbon Engineering	KOH	Yes	Potassium hydroxide and calcium carbonate. Detailed analysis for amine-based silica. The amount needed is proportional to the learning rate	Yes	Contactor, pallet reactor, calciner, slaker, and smoe auxiliary equipment for solvent case. Civil engineering, hall, collector, process unit, spare parts for sorbent case. The amount of materials neede is proportional to the learning rate	No		Yes	Energy needed in heat and electricity is considered, storage, compression are included. It is proportional to learning rates	No		Yes	Compression to 11 Mpa, construction of the plant, 118kWh for compression, transport and storage	Yes	50km, construction of pipeline considered	No		Yes	Compressed to 15 Mpa, injected in the supercritical phase at 3km depth, construction included and energy necessary												Cradle-to-grave	Analysis also accounts for upstream emissions due to indirect energy demands for the construction of energy conversion technologies, fuel production and handling	Cradle-to-grave	CO2 capture, regeneration, compression, transport, geological storage	1000	Capture
Qiu-Solvent_NG_GL-BAU-2020	10.1038/s41467-022-31146-1	Yang Qiu	Sangwon Suh	Environmental trade-offs of direct air capture technologies in climate change mitigation toward 2100	ISO 14040/14044	Ecoinvent 3.6, with electricity related LCI updated	Brightway 2			Recipe 2016 v1.1 hierarchist at mid point level		25/06/2022	Carbon Engineering	KOH	Yes	Potassium hydroxide and calcium carbonate. Detailed analysis for amine-based silica. The amount needed is proportional to the learning rate	Yes	Contactor, pallet reactor, calciner, slaker, and smoe auxiliary equipment for solvent case. Civil engineering, hall, collector, process unit, spare parts for sorbent case. The amount of materials neede is proportional to the learning rate	No		Yes	Energy needed in heat and electricity is considered, storage, compression are included. It is proportional to learning rates	No		Yes	Compression to 11 Mpa, construction of the plant, 118kWh for compression, transport and storage	Yes	50km, construction of pipeline considered	No		Yes	Compressed to 15 Mpa, injected in the supercritical phase at 3km depth				2020	0.345	Global grid under BAU	2020	1.74444	Natural Gas			Cradle-to-grave	Analysis also accounts for upstream emissions due to indirect energy demands for the construction of energy conversion technologies, fuel production and handling	Cradle-to-grave	CO2 capture, regeneration, compression, transport, geological storage	1000	Capture
Qiu-Solvent_NG_GL-BAU-2030	10.1038/s41467-022-31146-1	Yang Qiu	Sangwon Suh	Environmental trade-offs of direct air capture technologies in climate change mitigation toward 2100	ISO 14040/14044	Ecoinvent 3.6, with electricity related LCI updated	Brightway 2			Recipe 2016 v1.1 hierarchist at mid point level		25/06/2022	Carbon Engineering	KOH	Yes	Potassium hydroxide and calcium carbonate. Detailed analysis for amine-based silica. The amount needed is proportional to the learning rate	Yes	Contactor, pallet reactor, calciner, slaker, and smoe auxiliary equipment for solvent case. Civil engineering, hall, collector, process unit, spare parts for sorbent case. The amount of materials neede is proportional to the learning rate	No		Yes	Energy needed in heat and electricity is considered, storage, compression are included. It is proportional to learning rates	No		Yes	Compression to 11 Mpa, construction of the plant, 118kWh for compression, transport and storage	Yes	50km, construction of pipeline considered	No		Yes	Compressed to 15 Mpa, injected in the supercritical phase at 3km depth, construction included and energy necessary				2030	0.345	Global grid under BAU	2030	1.74444	Natural Gas			Cradle-to-grave	Analysis also accounts for upstream emissions due to indirect energy demands for the construction of energy conversion technologies, fuel production and handling	Cradle-to-grave	CO2 capture, regeneration, compression, transport, geological storage	1000	Capture
Qiu-Solvent_NG_GL-BAU-2040	10.1038/s41467-022-31146-1	Yang Qiu	Sangwon Suh	Environmental trade-offs of direct air capture technologies in climate change mitigation toward 2100	ISO 14040/14044	Ecoinvent 3.6, with electricity related LCI updated	Brightway 2			Recipe 2016 v1.1 hierarchist at mid point level		25/06/2022	Carbon Engineering	KOH	Yes	Potassium hydroxide and calcium carbonate. Detailed analysis for amine-based silica. The amount needed is proportional to the learning rate	Yes	Contactor, pallet reactor, calciner, slaker, and smoe auxiliary equipment for solvent case. Civil engineering, hall, collector, process unit, spare parts for sorbent case. The amount of materials neede is proportional to the learning rate	No		Yes	Energy needed in heat and electricity is considered, storage, compression are included. It is proportional to learning rates	No		Yes	Compression to 11 Mpa, construction of the plant, 118kWh for compression, transport and storage	Yes	50km, construction of pipeline considered	No		Yes	Compressed to 15 Mpa, injected in the supercritical phase at 3km depth				2040	0.345	Global grid under BAU	2040	1.74444	Natural Gas			Cradle-to-grave	Analysis also accounts for upstream emissions due to indirect energy demands for the construction of energy conversion technologies, fuel production and handling	Cradle-to-grave	CO2 capture, regeneration, compression, transport, geological storage	1000	Capture
Qiu-Solvent_NG_GL-BAU-2050	10.1038/s41467-022-31146-1	Yang Qiu	Sangwon Suh	Environmental trade-offs of direct air capture technologies in climate change mitigation toward 2100	ISO 14040/14044	Ecoinvent 3.6, with electricity related LCI updated	Brightway 2			Recipe 2016 v1.1 hierarchist at mid point level		25/06/2022	Carbon Engineering	KOH	Yes	Potassium hydroxide and calcium carbonate. Detailed analysis for amine-based silica. The amount needed is proportional to the learning rate	Yes	Contactor, pallet reactor, calciner, slaker, and smoe auxiliary equipment for solvent case. Civil engineering, hall, collector, process unit, spare parts for sorbent case. The amount of materials neede is proportional to the learning rate	No		Yes	Energy needed in heat and electricity is considered, storage, compression are included. It is proportional to learning rates	No		Yes	Compression to 11 Mpa, construction of the plant, 118kWh for compression, transport and storage	Yes	50km, construction of pipeline considered	No		Yes	Compressed to 15 Mpa, injected in the supercritical phase at 3km depth, construction included and energy necessary				2050	0.345	Global grid under BAU	2050	1.74444	Natural Gas			Cradle-to-grave	Analysis also accounts for upstream emissions due to indirect energy demands for the construction of energy conversion technologies, fuel production and handling	Cradle-to-grave	CO2 capture, regeneration, compression, transport, geological storage	1000	Capture
Qiu-Solvent_NG_GL-BAU-2060	10.1038/s41467-022-31146-1	Yang Qiu	Sangwon Suh	Environmental trade-offs of direct air capture technologies in climate change mitigation toward 2100	ISO 14040/14044	Ecoinvent 3.6, with electricity related LCI updated	Brightway 2			Recipe 2016 v1.1 hierarchist at mid point level		25/06/2022	Carbon Engineering	KOH	Yes	Potassium hydroxide and calcium carbonate. Detailed analysis for amine-based silica. The amount needed is proportional to the learning rate	Yes	Contactor, pallet reactor, calciner, slaker, and smoe auxiliary equipment for solvent case. Civil engineering, hall, collector, process unit, spare parts for sorbent case. The amount of materials neede is proportional to the learning rate	No		Yes	Energy needed in heat and electricity is considered, storage, compression are included. It is proportional to learning rates	No		Yes	Compression to 11 Mpa, construction of the plant, 118kWh for compression, transport and storage	Yes	50km, construction of pipeline considered	No		Yes	Compressed to 15 Mpa, injected in the supercritical phase at 3km depth				2060	0.345	Global grid under BAU	2060	1.74444	Natural Gas			Cradle-to-grave	Analysis also accounts for upstream emissions due to indirect energy demands for the construction of energy conversion technologies, fuel production and handling	Cradle-to-grave	CO2 capture, regeneration, compression, transport, geological storage	1000	Capture
Qiu-Solvent_NG_GL-BAU-2070	10.1038/s41467-022-31146-1	Yang Qiu	Sangwon Suh	Environmental trade-offs of direct air capture technologies in climate change mitigation toward 2100	ISO 14040/14044	Ecoinvent 3.6, with electricity related LCI updated	Brightway 2			Recipe 2016 v1.1 hierarchist at mid point level		25/06/2022	Carbon Engineering	KOH	Yes	Potassium hydroxide and calcium carbonate. Detailed analysis for amine-based silica. The amount needed is proportional to the learning rate	Yes	Contactor, pallet reactor, calciner, slaker, and smoe auxiliary equipment for solvent case. Civil engineering, hall, collector, process unit, spare parts for sorbent case. The amount of materials neede is proportional to the learning rate	No		Yes	Energy needed in heat and electricity is considered, storage, compression are included. It is proportional to learning rates	No		Yes	Compression to 11 Mpa, construction of the plant, 118kWh for compression, transport and storage	Yes	50km, construction of pipeline considered	No		Yes	Compressed to 15 Mpa, injected in the supercritical phase at 3km depth, construction included and energy necessary				2070	0.345	Global grid under BAU	2070	1.74444	Natural Gas			Cradle-to-grave	Analysis also accounts for upstream emissions due to indirect energy demands for the construction of energy conversion technologies, fuel production and handling	Cradle-to-grave	CO2 capture, regeneration, compression, transport, geological storage	1000	Capture
Qiu-Solvent_NG_GL-BAU-2080	10.1038/s41467-022-31146-1	Yang Qiu	Sangwon Suh	Environmental trade-offs of direct air capture technologies in climate change mitigation toward 2100	ISO 14040/14044	Ecoinvent 3.6, with electricity related LCI updated	Brightway 2			Recipe 2016 v1.1 hierarchist at mid point level		25/06/2022	Carbon Engineering	KOH	Yes	Potassium hydroxide and calcium carbonate. Detailed analysis for amine-based silica. The amount needed is proportional to the learning rate	Yes	Contactor, pallet reactor, calciner, slaker, and smoe auxiliary equipment for solvent case. Civil engineering, hall, collector, process unit, spare parts for sorbent case. The amount of materials neede is proportional to the learning rate	No		Yes	Energy needed in heat and electricity is considered, storage, compression are included. It is proportional to learning rates	No		Yes	Compression to 11 Mpa, construction of the plant, 118kWh for compression, transport and storage	Yes	50km, construction of pipeline considered	No		Yes	Compressed to 15 Mpa, injected in the supercritical phase at 3km depth				2080	0.345	Global grid under BAU	2080	1.74444	Natural Gas			Cradle-to-grave	Analysis also accounts for upstream emissions due to indirect energy demands for the construction of energy conversion technologies, fuel production and handling	Cradle-to-grave	CO2 capture, regeneration, compression, transport, geological storage	1000	Capture
Qiu-Solvent_NG_GL-BAU-2090	10.1038/s41467-022-31146-1	Yang Qiu	Sangwon Suh	Environmental trade-offs of direct air capture technologies in climate change mitigation toward 2100	ISO 14040/14044	Ecoinvent 3.6, with electricity related LCI updated	Brightway 2			Recipe 2016 v1.1 hierarchist at mid point level		25/06/2022	Carbon Engineering	KOH	Yes	Potassium hydroxide and calcium carbonate. Detailed analysis for amine-based silica. The amount needed is proportional to the learning rate	Yes	Contactor, pallet reactor, calciner, slaker, and smoe auxiliary equipment for solvent case. Civil engineering, hall, collector, process unit, spare parts for sorbent case. The amount of materials neede is proportional to the learning rate	No		Yes	Energy needed in heat and electricity is considered, storage, compression are included. It is proportional to learning rates	No		Yes	Compression to 11 Mpa, construction of the plant, 118kWh for compression, transport and storage	Yes	50km, construction of pipeline considered	No		Yes	Compressed to 15 Mpa, injected in the supercritical phase at 3km depth, construction included and energy necessary				2090	0.345	Global grid under BAU	2090	1.74444	Natural Gas			Cradle-to-grave	Analysis also accounts for upstream emissions due to indirect energy demands for the construction of energy conversion technologies, fuel production and handling	Cradle-to-grave	CO2 capture, regeneration, compression, transport, geological storage	1000	Capture
Qiu-Solvent_NG_GL-BAU-2100	10.1038/s41467-022-31146-1	Yang Qiu	Sangwon Suh	Environmental trade-offs of direct air capture technologies in climate change mitigation toward 2100	ISO 14040/14044	Ecoinvent 3.6, with electricity related LCI updated	Brightway 2			Recipe 2016 v1.1 hierarchist at mid point level		25/06/2022	Carbon Engineering	KOH	Yes	Potassium hydroxide and calcium carbonate. Detailed analysis for amine-based silica. The amount needed is proportional to the learning rate	Yes	Contactor, pallet reactor, calciner, slaker, and smoe auxiliary equipment for solvent case. Civil engineering, hall, collector, process unit, spare parts for sorbent case. The amount of materials neede is proportional to the learning rate	No		Yes	Energy needed in heat and electricity is considered, storage, compression are included. It is proportional to learning rates	No		Yes	Compression to 11 Mpa, construction of the plant, 118kWh for compression, transport and storage	Yes	50km, construction of pipeline considered	No		Yes	Compressed to 15 Mpa, injected in the supercritical phase at 3km depth				2100	0.345	Global grid under BAU	2100	1.74444	Natural Gas			Cradle-to-grave	Analysis also accounts for upstream emissions due to indirect energy demands for the construction of energy conversion technologies, fuel production and handling	Cradle-to-grave	CO2 capture, regeneration, compression, transport, geological storage	1000	Capture
	10.1038/s41467-022-31146-1	Yang Qiu	Sangwon Suh	Environmental trade-offs of direct air capture technologies in climate change mitigation toward 2100	ISO 14040/14044	Ecoinvent 3.6, with electricity related LCI updated	Brightway 2			Recipe 2016 v1.1 hierarchist at mid point level		25/06/2022	Carbon Engineering	KOH	Yes	Potassium hydroxide and calcium carbonate. Detailed analysis for amine-based silica. The amount needed is proportional to the learning rate	Yes	Contactor, pallet reactor, calciner, slaker, and smoe auxiliary equipment for solvent case. Civil engineering, hall, collector, process unit, spare parts for sorbent case. The amount of materials neede is proportional to the learning rate	No		Yes	Energy needed in heat and electricity is considered, storage, compression are included. It is proportional to learning rates	No		Yes	Compression to 11 Mpa, construction of the plant, 118kWh for compression, transport and storage	Yes	50km, construction of pipeline considered	No		Yes	Compressed to 15 Mpa, injected in the supercritical phase at 3km depth, construction included and energy necessary												Cradle-to-grave	Analysis also accounts for upstream emissions due to indirect energy demands for the construction of energy conversion technologies, fuel production and handling	Cradle-to-grave	CO2 capture, regeneration, compression, transport, geological storage	1000	Capture
Qiu-Solvent_NG_RU-BAU-2020	10.1038/s41467-022-31146-1	Yang Qiu	Sangwon Suh	Environmental trade-offs of direct air capture technologies in climate change mitigation toward 2100	ISO 14040/14044	Ecoinvent 3.6, with electricity related LCI updated	Brightway 2			Recipe 2016 v1.1 hierarchist at mid point level		25/06/2022	Carbon Engineering	KOH	Yes	Potassium hydroxide and calcium carbonate. Detailed analysis for amine-based silica. The amount needed is proportional to the learning rate	Yes	Contactor, pallet reactor, calciner, slaker, and smoe auxiliary equipment for solvent case. Civil engineering, hall, collector, process unit, spare parts for sorbent case. The amount of materials neede is proportional to the learning rate	No		Yes	Energy needed in heat and electricity is considered, storage, compression are included. It is proportional to learning rates	No		Yes	Compression to 11 Mpa, construction of the plant, 118kWh for compression, transport and storage	Yes	50km, construction of pipeline considered	No		Yes	Compressed to 15 Mpa, injected in the supercritical phase at 3km depth				2020	0.345	Russia grid under BAU	2020	1.74444	Natural Gas			Cradle-to-grave	Analysis also accounts for upstream emissions due to indirect energy demands for the construction of energy conversion technologies, fuel production and handling	Cradle-to-grave	CO2 capture, regeneration, compression, transport, geological storage	1000	Capture
Qiu-Solvent_NG_RU-BAU-2030	10.1038/s41467-022-31146-1	Yang Qiu	Sangwon Suh	Environmental trade-offs of direct air capture technologies in climate change mitigation toward 2100	ISO 14040/14044	Ecoinvent 3.6, with electricity related LCI updated	Brightway 2			Recipe 2016 v1.1 hierarchist at mid point level		25/06/2022	Carbon Engineering	KOH	Yes	Potassium hydroxide and calcium carbonate. Detailed analysis for amine-based silica. The amount needed is proportional to the learning rate	Yes	Contactor, pallet reactor, calciner, slaker, and smoe auxiliary equipment for solvent case. Civil engineering, hall, collector, process unit, spare parts for sorbent case. The amount of materials neede is proportional to the learning rate	No		Yes	Energy needed in heat and electricity is considered, storage, compression are included. It is proportional to learning rates	No		Yes	Compression to 11 Mpa, construction of the plant, 118kWh for compression, transport and storage	Yes	50km, construction of pipeline considered	No		Yes	Compressed to 15 Mpa, injected in the supercritical phase at 3km depth, construction included and energy necessary				2030	0.345	Russia grid under BAU	2030	1.74444	Natural Gas			Cradle-to-grave	Analysis also accounts for upstream emissions due to indirect energy demands for the construction of energy conversion technologies, fuel production and handling	Cradle-to-grave	CO2 capture, regeneration, compression, transport, geological storage	1000	Capture
Qiu-Solvent_NG_RU-BAU-2040	10.1038/s41467-022-31146-1	Yang Qiu	Sangwon Suh	Environmental trade-offs of direct air capture technologies in climate change mitigation toward 2100	ISO 14040/14044	Ecoinvent 3.6, with electricity related LCI updated	Brightway 2			Recipe 2016 v1.1 hierarchist at mid point level		25/06/2022	Carbon Engineering	KOH	Yes	Potassium hydroxide and calcium carbonate. Detailed analysis for amine-based silica. The amount needed is proportional to the learning rate	Yes	Contactor, pallet reactor, calciner, slaker, and smoe auxiliary equipment for solvent case. Civil engineering, hall, collector, process unit, spare parts for sorbent case. The amount of materials neede is proportional to the learning rate	No		Yes	Energy needed in heat and electricity is considered, storage, compression are included. It is proportional to learning rates	No		Yes	Compression to 11 Mpa, construction of the plant, 118kWh for compression, transport and storage	Yes	50km, construction of pipeline considered	No		Yes	Compressed to 15 Mpa, injected in the supercritical phase at 3km depth				2040	0.345	Russia grid under BAU	2040	1.74444	Natural Gas			Cradle-to-grave	Analysis also accounts for upstream emissions due to indirect energy demands for the construction of energy conversion technologies, fuel production and handling	Cradle-to-grave	CO2 capture, regeneration, compression, transport, geological storage	1000	Capture
Qiu-Solvent_NG_RU-BAU-2050	10.1038/s41467-022-31146-1	Yang Qiu	Sangwon Suh	Environmental trade-offs of direct air capture technologies in climate change mitigation toward 2100	ISO 14040/14044	Ecoinvent 3.6, with electricity related LCI updated	Brightway 2			Recipe 2016 v1.1 hierarchist at mid point level		25/06/2022	Carbon Engineering	KOH	Yes	Potassium hydroxide and calcium carbonate. Detailed analysis for amine-based silica. The amount needed is proportional to the learning rate	Yes	Contactor, pallet reactor, calciner, slaker, and smoe auxiliary equipment for solvent case. Civil engineering, hall, collector, process unit, spare parts for sorbent case. The amount of materials neede is proportional to the learning rate	No		Yes	Energy needed in heat and electricity is considered, storage, compression are included. It is proportional to learning rates	No		Yes	Compression to 11 Mpa, construction of the plant, 118kWh for compression, transport and storage	Yes	50km, construction of pipeline considered	No		Yes	Compressed to 15 Mpa, injected in the supercritical phase at 3km depth, construction included and energy necessary				2050	0.345	Russia grid under BAU	2050	1.74444	Natural Gas			Cradle-to-grave	Analysis also accounts for upstream emissions due to indirect energy demands for the construction of energy conversion technologies, fuel production and handling	Cradle-to-grave	CO2 capture, regeneration, compression, transport, geological storage	1000	Capture
Qiu-Solvent_NG_RU-BAU-2060	10.1038/s41467-022-31146-1	Yang Qiu	Sangwon Suh	Environmental trade-offs of direct air capture technologies in climate change mitigation toward 2100	ISO 14040/14044	Ecoinvent 3.6, with electricity related LCI updated	Brightway 2			Recipe 2016 v1.1 hierarchist at mid point level		25/06/2022	Carbon Engineering	KOH	Yes	Potassium hydroxide and calcium carbonate. Detailed analysis for amine-based silica. The amount needed is proportional to the learning rate	Yes	Contactor, pallet reactor, calciner, slaker, and smoe auxiliary equipment for solvent case. Civil engineering, hall, collector, process unit, spare parts for sorbent case. The amount of materials neede is proportional to the learning rate	No		Yes	Energy needed in heat and electricity is considered, storage, compression are included. It is proportional to learning rates	No		Yes	Compression to 11 Mpa, construction of the plant, 118kWh for compression, transport and storage	Yes	50km, construction of pipeline considered	No		Yes	Compressed to 15 Mpa, injected in the supercritical phase at 3km depth				2060	0.345	Russia grid under BAU	2060	1.74444	Natural Gas			Cradle-to-grave	Analysis also accounts for upstream emissions due to indirect energy demands for the construction of energy conversion technologies, fuel production and handling	Cradle-to-grave	CO2 capture, regeneration, compression, transport, geological storage	1000	Capture
Qiu-Solvent_NG_RU-BAU-2070	10.1038/s41467-022-31146-1	Yang Qiu	Sangwon Suh	Environmental trade-offs of direct air capture technologies in climate change mitigation toward 2100	ISO 14040/14044	Ecoinvent 3.6, with electricity related LCI updated	Brightway 2			Recipe 2016 v1.1 hierarchist at mid point level		25/06/2022	Carbon Engineering	KOH	Yes	Potassium hydroxide and calcium carbonate. Detailed analysis for amine-based silica. The amount needed is proportional to the learning rate	Yes	Contactor, pallet reactor, calciner, slaker, and smoe auxiliary equipment for solvent case. Civil engineering, hall, collector, process unit, spare parts for sorbent case. The amount of materials neede is proportional to the learning rate	No		Yes	Energy needed in heat and electricity is considered, storage, compression are included. It is proportional to learning rates	No		Yes	Compression to 11 Mpa, construction of the plant, 118kWh for compression, transport and storage	Yes	50km, construction of pipeline considered	No		Yes	Compressed to 15 Mpa, injected in the supercritical phase at 3km depth, construction included and energy necessary				2070	0.345	Russia grid under BAU	2070	1.74444	Natural Gas			Cradle-to-grave	Analysis also accounts for upstream emissions due to indirect energy demands for the construction of energy conversion technologies, fuel production and handling	Cradle-to-grave	CO2 capture, regeneration, compression, transport, geological storage	1000	Capture
Qiu-Solvent_NG_RU-BAU-2080	10.1038/s41467-022-31146-1	Yang Qiu	Sangwon Suh	Environmental trade-offs of direct air capture technologies in climate change mitigation toward 2100	ISO 14040/14044	Ecoinvent 3.6, with electricity related LCI updated	Brightway 2			Recipe 2016 v1.1 hierarchist at mid point level		25/06/2022	Carbon Engineering	KOH	Yes	Potassium hydroxide and calcium carbonate. Detailed analysis for amine-based silica. The amount needed is proportional to the learning rate	Yes	Contactor, pallet reactor, calciner, slaker, and smoe auxiliary equipment for solvent case. Civil engineering, hall, collector, process unit, spare parts for sorbent case. The amount of materials neede is proportional to the learning rate	No		Yes	Energy needed in heat and electricity is considered, storage, compression are included. It is proportional to learning rates	No		Yes	Compression to 11 Mpa, construction of the plant, 118kWh for compression, transport and storage	Yes	50km, construction of pipeline considered	No		Yes	Compressed to 15 Mpa, injected in the supercritical phase at 3km depth				2080	0.345	Russia grid under BAU	2080	1.74444	Natural Gas			Cradle-to-grave	Analysis also accounts for upstream emissions due to indirect energy demands for the construction of energy conversion technologies, fuel production and handling	Cradle-to-grave	CO2 capture, regeneration, compression, transport, geological storage	1000	Capture
Qiu-Solvent_NG_RU-BAU-2090	10.1038/s41467-022-31146-1	Yang Qiu	Sangwon Suh	Environmental trade-offs of direct air capture technologies in climate change mitigation toward 2100	ISO 14040/14044	Ecoinvent 3.6, with electricity related LCI updated	Brightway 2			Recipe 2016 v1.1 hierarchist at mid point level		25/06/2022	Carbon Engineering	KOH	Yes	Potassium hydroxide and calcium carbonate. Detailed analysis for amine-based silica. The amount needed is proportional to the learning rate	Yes	Contactor, pallet reactor, calciner, slaker, and smoe auxiliary equipment for solvent case. Civil engineering, hall, collector, process unit, spare parts for sorbent case. The amount of materials neede is proportional to the learning rate	No		Yes	Energy needed in heat and electricity is considered, storage, compression are included. It is proportional to learning rates	No		Yes	Compression to 11 Mpa, construction of the plant, 118kWh for compression, transport and storage	Yes	50km, construction of pipeline considered	No		Yes	Compressed to 15 Mpa, injected in the supercritical phase at 3km depth, construction included and energy necessary				2090	0.345	Russia grid under BAU	2090	1.74444	Natural Gas			Cradle-to-grave	Analysis also accounts for upstream emissions due to indirect energy demands for the construction of energy conversion technologies, fuel production and handling	Cradle-to-grave	CO2 capture, regeneration, compression, transport, geological storage	1000	Capture
Qiu-Solvent_NG_RU-BAU-2100	10.1038/s41467-022-31146-1	Yang Qiu	Sangwon Suh	Environmental trade-offs of direct air capture technologies in climate change mitigation toward 2100	ISO 14040/14044	Ecoinvent 3.6, with electricity related LCI updated	Brightway 2			Recipe 2016 v1.1 hierarchist at mid point level		25/06/2022	Carbon Engineering	KOH	Yes	Potassium hydroxide and calcium carbonate. Detailed analysis for amine-based silica. The amount needed is proportional to the learning rate	Yes	Contactor, pallet reactor, calciner, slaker, and smoe auxiliary equipment for solvent case. Civil engineering, hall, collector, process unit, spare parts for sorbent case. The amount of materials neede is proportional to the learning rate	No		Yes	Energy needed in heat and electricity is considered, storage, compression are included. It is proportional to learning rates	No		Yes	Compression to 11 Mpa, construction of the plant, 118kWh for compression, transport and storage	Yes	50km, construction of pipeline considered	No		Yes	Compressed to 15 Mpa, injected in the supercritical phase at 3km depth				2100	0.345	Russia grid under BAU	2100	1.74444	Natural Gas			Cradle-to-grave	Analysis also accounts for upstream emissions due to indirect energy demands for the construction of energy conversion technologies, fuel production and handling	Cradle-to-grave	CO2 capture, regeneration, compression, transport, geological storage	1000	Capture
	10.1038/s41467-022-31146-1	Yang Qiu	Sangwon Suh	Environmental trade-offs of direct air capture technologies in climate change mitigation toward 2100	ISO 14040/14044	Ecoinvent 3.6, with electricity related LCI updated	Brightway 2			Recipe 2016 v1.1 hierarchist at mid point level		25/06/2022	Carbon Engineering	KOH	Yes	Potassium hydroxide and calcium carbonate. Detailed analysis for amine-based silica. The amount needed is proportional to the learning rate	Yes	Contactor, pallet reactor, calciner, slaker, and smoe auxiliary equipment for solvent case. Civil engineering, hall, collector, process unit, spare parts for sorbent case. The amount of materials neede is proportional to the learning rate	No		Yes	Energy needed in heat and electricity is considered, storage, compression are included. It is proportional to learning rates	No		Yes	Compression to 11 Mpa, construction of the plant, 118kWh for compression, transport and storage	Yes	50km, construction of pipeline considered	No		Yes	Compressed to 15 Mpa, injected in the supercritical phase at 3km depth, construction included and energy necessary												Cradle-to-grave	Analysis also accounts for upstream emissions due to indirect energy demands for the construction of energy conversion technologies, fuel production and handling	Cradle-to-grave	CO2 capture, regeneration, compression, transport, geological storage	1000	Capture
Qiu-Solvent_NG_US-BAU-2020	10.1038/s41467-022-31146-1	Yang Qiu	Sangwon Suh	Environmental trade-offs of direct air capture technologies in climate change mitigation toward 2100	ISO 14040/14044	Ecoinvent 3.6, with electricity related LCI updated	Brightway 2			Recipe 2016 v1.1 hierarchist at mid point level		25/06/2022	Carbon Engineering	KOH	Yes	Potassium hydroxide and calcium carbonate. Detailed analysis for amine-based silica. The amount needed is proportional to the learning rate	Yes	Contactor, pallet reactor, calciner, slaker, and smoe auxiliary equipment for solvent case. Civil engineering, hall, collector, process unit, spare parts for sorbent case. The amount of materials neede is proportional to the learning rate	No		Yes	Energy needed in heat and electricity is considered, storage, compression are included. It is proportional to learning rates	No		Yes	Compression to 11 Mpa, construction of the plant, 118kWh for compression, transport and storage	Yes	50km, construction of pipeline considered	No		Yes	Compressed to 15 Mpa, injected in the supercritical phase at 3km depth				2020	0.345	US grid under BAU	2020	1.74444	Natural Gas			Cradle-to-grave	Analysis also accounts for upstream emissions due to indirect energy demands for the construction of energy conversion technologies, fuel production and handling	Cradle-to-grave	CO2 capture, regeneration, compression, transport, geological storage	1000	Capture
Qiu-Solvent_NG_US-BAU-2030	10.1038/s41467-022-31146-1	Yang Qiu	Sangwon Suh	Environmental trade-offs of direct air capture technologies in climate change mitigation toward 2100	ISO 14040/14044	Ecoinvent 3.6, with electricity related LCI updated	Brightway 2			Recipe 2016 v1.1 hierarchist at mid point level		25/06/2022	Carbon Engineering	KOH	Yes	Potassium hydroxide and calcium carbonate. Detailed analysis for amine-based silica. The amount needed is proportional to the learning rate	Yes	Contactor, pallet reactor, calciner, slaker, and smoe auxiliary equipment for solvent case. Civil engineering, hall, collector, process unit, spare parts for sorbent case. The amount of materials neede is proportional to the learning rate	No		Yes	Energy needed in heat and electricity is considered, storage, compression are included. It is proportional to learning rates	No		Yes	Compression to 11 Mpa, construction of the plant, 118kWh for compression, transport and storage	Yes	50km, construction of pipeline considered	No		Yes	Compressed to 15 Mpa, injected in the supercritical phase at 3km depth, construction included and energy necessary				2030	0.345	US grid under BAU	2030	1.74444	Natural Gas			Cradle-to-grave	Analysis also accounts for upstream emissions due to indirect energy demands for the construction of energy conversion technologies, fuel production and handling	Cradle-to-grave	CO2 capture, regeneration, compression, transport, geological storage	1000	Capture
Qiu-Solvent_NG_US-BAU-2040	10.1038/s41467-022-31146-1	Yang Qiu	Sangwon Suh	Environmental trade-offs of direct air capture technologies in climate change mitigation toward 2100	ISO 14040/14044	Ecoinvent 3.6, with electricity related LCI updated	Brightway 2			Recipe 2016 v1.1 hierarchist at mid point level		25/06/2022	Carbon Engineering	KOH	Yes	Potassium hydroxide and calcium carbonate. Detailed analysis for amine-based silica. The amount needed is proportional to the learning rate	Yes	Contactor, pallet reactor, calciner, slaker, and smoe auxiliary equipment for solvent case. Civil engineering, hall, collector, process unit, spare parts for sorbent case. The amount of materials neede is proportional to the learning rate	No		Yes	Energy needed in heat and electricity is considered, storage, compression are included. It is proportional to learning rates	No		Yes	Compression to 11 Mpa, construction of the plant, 118kWh for compression, transport and storage	Yes	50km, construction of pipeline considered	No		Yes	Compressed to 15 Mpa, injected in the supercritical phase at 3km depth				2040	0.345	US grid under BAU	2040	1.74444	Natural Gas			Cradle-to-grave	Analysis also accounts for upstream emissions due to indirect energy demands for the construction of energy conversion technologies, fuel production and handling	Cradle-to-grave	CO2 capture, regeneration, compression, transport, geological storage	1000	Capture
Qiu-Solvent_NG_US-BAU-2050	10.1038/s41467-022-31146-1	Yang Qiu	Sangwon Suh	Environmental trade-offs of direct air capture technologies in climate change mitigation toward 2100	ISO 14040/14044	Ecoinvent 3.6, with electricity related LCI updated	Brightway 2			Recipe 2016 v1.1 hierarchist at mid point level		25/06/2022	Carbon Engineering	KOH	Yes	Potassium hydroxide and calcium carbonate. Detailed analysis for amine-based silica. The amount needed is proportional to the learning rate	Yes	Contactor, pallet reactor, calciner, slaker, and smoe auxiliary equipment for solvent case. Civil engineering, hall, collector, process unit, spare parts for sorbent case. The amount of materials neede is proportional to the learning rate	No		Yes	Energy needed in heat and electricity is considered, storage, compression are included. It is proportional to learning rates	No		Yes	Compression to 11 Mpa, construction of the plant, 118kWh for compression, transport and storage	Yes	50km, construction of pipeline considered	No		Yes	Compressed to 15 Mpa, injected in the supercritical phase at 3km depth, construction included and energy necessary				2050	0.345	US grid under BAU	2050	1.74444	Natural Gas			Cradle-to-grave	Analysis also accounts for upstream emissions due to indirect energy demands for the construction of energy conversion technologies, fuel production and handling	Cradle-to-grave	CO2 capture, regeneration, compression, transport, geological storage	1000	Capture
Qiu-Solvent_NG_US-BAU-2060	10.1038/s41467-022-31146-1	Yang Qiu	Sangwon Suh	Environmental trade-offs of direct air capture technologies in climate change mitigation toward 2100	ISO 14040/14044	Ecoinvent 3.6, with electricity related LCI updated	Brightway 2			Recipe 2016 v1.1 hierarchist at mid point level		25/06/2022	Carbon Engineering	KOH	Yes	Potassium hydroxide and calcium carbonate. Detailed analysis for amine-based silica. The amount needed is proportional to the learning rate	Yes	Contactor, pallet reactor, calciner, slaker, and smoe auxiliary equipment for solvent case. Civil engineering, hall, collector, process unit, spare parts for sorbent case. The amount of materials neede is proportional to the learning rate	No		Yes	Energy needed in heat and electricity is considered, storage, compression are included. It is proportional to learning rates	No		Yes	Compression to 11 Mpa, construction of the plant, 118kWh for compression, transport and storage	Yes	50km, construction of pipeline considered	No		Yes	Compressed to 15 Mpa, injected in the supercritical phase at 3km depth				2060	0.345	US grid under BAU	2060	1.74444	Natural Gas			Cradle-to-grave	Analysis also accounts for upstream emissions due to indirect energy demands for the construction of energy conversion technologies, fuel production and handling	Cradle-to-grave	CO2 capture, regeneration, compression, transport, geological storage	1000	Capture
Qiu-Solvent_NG_US-BAU-2070	10.1038/s41467-022-31146-1	Yang Qiu	Sangwon Suh	Environmental trade-offs of direct air capture technologies in climate change mitigation toward 2100	ISO 14040/14044	Ecoinvent 3.6, with electricity related LCI updated	Brightway 2			Recipe 2016 v1.1 hierarchist at mid point level		25/06/2022	Carbon Engineering	KOH	Yes	Potassium hydroxide and calcium carbonate. Detailed analysis for amine-based silica. The amount needed is proportional to the learning rate	Yes	Contactor, pallet reactor, calciner, slaker, and smoe auxiliary equipment for solvent case. Civil engineering, hall, collector, process unit, spare parts for sorbent case. The amount of materials neede is proportional to the learning rate	No		Yes	Energy needed in heat and electricity is considered, storage, compression are included. It is proportional to learning rates	No		Yes	Compression to 11 Mpa, construction of the plant, 118kWh for compression, transport and storage	Yes	50km, construction of pipeline considered	No		Yes	Compressed to 15 Mpa, injected in the supercritical phase at 3km depth, construction included and energy necessary				2070	0.345	US grid under BAU	2070	1.74444	Natural Gas			Cradle-to-grave	Analysis also accounts for upstream emissions due to indirect energy demands for the construction of energy conversion technologies, fuel production and handling	Cradle-to-grave	CO2 capture, regeneration, compression, transport, geological storage	1000	Capture
Qiu-Solvent_NG_US-BAU-2080	10.1038/s41467-022-31146-1	Yang Qiu	Sangwon Suh	Environmental trade-offs of direct air capture technologies in climate change mitigation toward 2100	ISO 14040/14044	Ecoinvent 3.6, with electricity related LCI updated	Brightway 2			Recipe 2016 v1.1 hierarchist at mid point level		25/06/2022	Carbon Engineering	KOH	Yes	Potassium hydroxide and calcium carbonate. Detailed analysis for amine-based silica. The amount needed is proportional to the learning rate	Yes	Contactor, pallet reactor, calciner, slaker, and smoe auxiliary equipment for solvent case. Civil engineering, hall, collector, process unit, spare parts for sorbent case. The amount of materials neede is proportional to the learning rate	No		Yes	Energy needed in heat and electricity is considered, storage, compression are included. It is proportional to learning rates	No		Yes	Compression to 11 Mpa, construction of the plant, 118kWh for compression, transport and storage	Yes	50km, construction of pipeline considered	No		Yes	Compressed to 15 Mpa, injected in the supercritical phase at 3km depth				2080	0.345	US grid under BAU	2080	1.74444	Natural Gas			Cradle-to-grave	Analysis also accounts for upstream emissions due to indirect energy demands for the construction of energy conversion technologies, fuel production and handling	Cradle-to-grave	CO2 capture, regeneration, compression, transport, geological storage	1000	Capture
Qiu-Solvent_NG_US-BAU-2090	10.1038/s41467-022-31146-1	Yang Qiu	Sangwon Suh	Environmental trade-offs of direct air capture technologies in climate change mitigation toward 2100	ISO 14040/14044	Ecoinvent 3.6, with electricity related LCI updated	Brightway 2			Recipe 2016 v1.1 hierarchist at mid point level		25/06/2022	Carbon Engineering	KOH	Yes	Potassium hydroxide and calcium carbonate. Detailed analysis for amine-based silica. The amount needed is proportional to the learning rate	Yes	Contactor, pallet reactor, calciner, slaker, and smoe auxiliary equipment for solvent case. Civil engineering, hall, collector, process unit, spare parts for sorbent case. The amount of materials neede is proportional to the learning rate	No		Yes	Energy needed in heat and electricity is considered, storage, compression are included. It is proportional to learning rates	No		Yes	Compression to 11 Mpa, construction of the plant, 118kWh for compression, transport and storage	Yes	50km, construction of pipeline considered	No		Yes	Compressed to 15 Mpa, injected in the supercritical phase at 3km depth, construction included and energy necessary				2090	0.345	US grid under BAU	2090	1.74444	Natural Gas			Cradle-to-grave	Analysis also accounts for upstream emissions due to indirect energy demands for the construction of energy conversion technologies, fuel production and handling	Cradle-to-grave	CO2 capture, regeneration, compression, transport, geological storage	1000	Capture
Qiu-Solvent_NG_US-BAU-2100	10.1038/s41467-022-31146-1	Yang Qiu	Sangwon Suh	Environmental trade-offs of direct air capture technologies in climate change mitigation toward 2100	ISO 14040/14044	Ecoinvent 3.6, with electricity related LCI updated	Brightway 2			Recipe 2016 v1.1 hierarchist at mid point level		25/06/2022	Carbon Engineering	KOH	Yes	Potassium hydroxide and calcium carbonate. Detailed analysis for amine-based silica. The amount needed is proportional to the learning rate	Yes	Contactor, pallet reactor, calciner, slaker, and smoe auxiliary equipment for solvent case. Civil engineering, hall, collector, process unit, spare parts for sorbent case. The amount of materials neede is proportional to the learning rate	No		Yes	Energy needed in heat and electricity is considered, storage, compression are included. It is proportional to learning rates	No		Yes	Compression to 11 Mpa, construction of the plant, 118kWh for compression, transport and storage	Yes	50km, construction of pipeline considered	No		Yes	Compressed to 15 Mpa, injected in the supercritical phase at 3km depth				2100	0.345	US grid under BAU	2100	1.74444	Natural Gas			Cradle-to-grave	Analysis also accounts for upstream emissions due to indirect energy demands for the construction of energy conversion technologies, fuel production and handling	Cradle-to-grave	CO2 capture, regeneration, compression, transport, geological storage	1000	Capture
	10.1038/s41467-022-31146-1	Yang Qiu	Sangwon Suh	Environmental trade-offs of direct air capture technologies in climate change mitigation toward 2100	ISO 14040/14044	Ecoinvent 3.6, with electricity related LCI updated	Brightway 2			Recipe 2016 v1.1 hierarchist at mid point level		25/06/2022			Yes	Potassium hydroxide and calcium carbonate. Detailed analysis for amine-based silica. The amount needed is proportional to the learning rate	Yes	Contactor, pallet reactor, calciner, slaker, and smoe auxiliary equipment for solvent case. Civil engineering, hall, collector, process unit, spare parts for sorbent case. The amount of materials neede is proportional to the learning rate	No		Yes	Energy needed in heat and electricity is considered, storage, compression are included. It is proportional to learning rates	No		Yes	Compression to 11 Mpa, construction of the plant, 118kWh for compression, transport and storage	Yes	50km, construction of pipeline considered	No		Yes	Compressed to 15 Mpa, injected in the supercritical phase at 3km depth, construction included and energy necessary												Cradle-to-grave	Analysis also accounts for upstream emissions due to indirect energy demands for the construction of energy conversion technologies, fuel production and handling	Cradle-to-grave	CO2 capture, regeneration, compression, transport, geological storage	1000	Capture
Qiu-Sorbent_BG_CN-BAU-2020	10.1038/s41467-022-31146-1	Yang Qiu	Sangwon Suh	Environmental trade-offs of direct air capture technologies in climate change mitigation toward 2100	ISO 14040/14044	Ecoinvent 3.6, with electricity related LCI updated	Brightway 2			Recipe 2016 v1.1 hierarchist at mid point level		25/06/2022	Climeworks	Solid sorbent	Yes	Potassium hydroxide and calcium carbonate. Detailed analysis for amine-based silica. The amount needed is proportional to the learning rate	Yes	Contactor, pallet reactor, calciner, slaker, and smoe auxiliary equipment for solvent case. Civil engineering, hall, collector, process unit, spare parts for sorbent case. The amount of materials neede is proportional to the learning rate	No		Yes	Energy needed in heat and electricity is considered, storage, compression are included. It is proportional to learning rates	No		Yes	Compression to 11 Mpa, construction of the plant, 118kWh for compression, transport and storage	Yes	50km, construction of pipeline considered	No		Yes	Compressed to 15 Mpa, injected in the supercritical phase at 3km depth				2020	0.5	China grid under BAU	2020	1.5	Biomethane			Cradle-to-grave	Analysis also accounts for upstream emissions due to indirect energy demands for the construction of energy conversion technologies, fuel production and handling	Cradle-to-grave	CO2 capture, regeneration, compression, transport, geological storage	1000	Capture
Qiu-Sorbent_BG_CN-BAU-2030	10.1038/s41467-022-31146-1	Yang Qiu	Sangwon Suh	Environmental trade-offs of direct air capture technologies in climate change mitigation toward 2100	ISO 14040/14044	Ecoinvent 3.6, with electricity related LCI updated	Brightway 2			Recipe 2016 v1.1 hierarchist at mid point level		25/06/2022	Climeworks	Solid sorbent	Yes	Potassium hydroxide and calcium carbonate. Detailed analysis for amine-based silica. The amount needed is proportional to the learning rate	Yes	Contactor, pallet reactor, calciner, slaker, and smoe auxiliary equipment for solvent case. Civil engineering, hall, collector, process unit, spare parts for sorbent case. The amount of materials neede is proportional to the learning rate	No		Yes	Energy needed in heat and electricity is considered, storage, compression are included. It is proportional to learning rates	No		Yes	Compression to 11 Mpa, construction of the plant, 118kWh for compression, transport and storage	Yes	50km, construction of pipeline considered	No		Yes	Compressed to 15 Mpa, injected in the supercritical phase at 3km depth, construction included and energy necessary				2030	0.5	China grid under BAU	2030	1.5	Biomethane			Cradle-to-grave	Analysis also accounts for upstream emissions due to indirect energy demands for the construction of energy conversion technologies, fuel production and handling	Cradle-to-grave	CO2 capture, regeneration, compression, transport, geological storage	1000	Capture
Qiu-Sorbent_BG_CN-BAU-2040	10.1038/s41467-022-31146-1	Yang Qiu	Sangwon Suh	Environmental trade-offs of direct air capture technologies in climate change mitigation toward 2100	ISO 14040/14044	Ecoinvent 3.6, with electricity related LCI updated	Brightway 2			Recipe 2016 v1.1 hierarchist at mid point level		25/06/2022	Climeworks	Solid sorbent	Yes	Potassium hydroxide and calcium carbonate. Detailed analysis for amine-based silica. The amount needed is proportional to the learning rate	Yes	Contactor, pallet reactor, calciner, slaker, and smoe auxiliary equipment for solvent case. Civil engineering, hall, collector, process unit, spare parts for sorbent case. The amount of materials neede is proportional to the learning rate	No		Yes	Energy needed in heat and electricity is considered, storage, compression are included. It is proportional to learning rates	No		Yes	Compression to 11 Mpa, construction of the plant, 118kWh for compression, transport and storage	Yes	50km, construction of pipeline considered	No		Yes	Compressed to 15 Mpa, injected in the supercritical phase at 3km depth				2040	0.5	China grid under BAU	2040	1.5	Biomethane			Cradle-to-grave	Analysis also accounts for upstream emissions due to indirect energy demands for the construction of energy conversion technologies, fuel production and handling	Cradle-to-grave	CO2 capture, regeneration, compression, transport, geological storage	1000	Capture
Qiu-Sorbent_BG_CN-BAU-2050	10.1038/s41467-022-31146-1	Yang Qiu	Sangwon Suh	Environmental trade-offs of direct air capture technologies in climate change mitigation toward 2100	ISO 14040/14044	Ecoinvent 3.6, with electricity related LCI updated	Brightway 2			Recipe 2016 v1.1 hierarchist at mid point level		25/06/2022	Climeworks	Solid sorbent	Yes	Potassium hydroxide and calcium carbonate. Detailed analysis for amine-based silica. The amount needed is proportional to the learning rate	Yes	Contactor, pallet reactor, calciner, slaker, and smoe auxiliary equipment for solvent case. Civil engineering, hall, collector, process unit, spare parts for sorbent case. The amount of materials neede is proportional to the learning rate	No		Yes	Energy needed in heat and electricity is considered, storage, compression are included. It is proportional to learning rates	No		Yes	Compression to 11 Mpa, construction of the plant, 118kWh for compression, transport and storage	Yes	50km, construction of pipeline considered	No		Yes	Compressed to 15 Mpa, injected in the supercritical phase at 3km depth, construction included and energy necessary				2050	0.5	China grid under BAU	2050	1.5	Biomethane			Cradle-to-grave	Analysis also accounts for upstream emissions due to indirect energy demands for the construction of energy conversion technologies, fuel production and handling	Cradle-to-grave	CO2 capture, regeneration, compression, transport, geological storage	1000	Capture
Qiu-Sorbent_BG_CN-BAU-2060	10.1038/s41467-022-31146-1	Yang Qiu	Sangwon Suh	Environmental trade-offs of direct air capture technologies in climate change mitigation toward 2100	ISO 14040/14044	Ecoinvent 3.6, with electricity related LCI updated	Brightway 2			Recipe 2016 v1.1 hierarchist at mid point level		25/06/2022	Climeworks	Solid sorbent	Yes	Potassium hydroxide and calcium carbonate. Detailed analysis for amine-based silica. The amount needed is proportional to the learning rate	Yes	Contactor, pallet reactor, calciner, slaker, and smoe auxiliary equipment for solvent case. Civil engineering, hall, collector, process unit, spare parts for sorbent case. The amount of materials neede is proportional to the learning rate	No		Yes	Energy needed in heat and electricity is considered, storage, compression are included. It is proportional to learning rates	No		Yes	Compression to 11 Mpa, construction of the plant, 118kWh for compression, transport and storage	Yes	50km, construction of pipeline considered	No		Yes	Compressed to 15 Mpa, injected in the supercritical phase at 3km depth				2060	0.5	China grid under BAU	2060	1.5	Biomethane			Cradle-to-grave	Analysis also accounts for upstream emissions due to indirect energy demands for the construction of energy conversion technologies, fuel production and handling	Cradle-to-grave	CO2 capture, regeneration, compression, transport, geological storage	1000	Capture
Qiu-Sorbent_BG_CN-BAU-2070	10.1038/s41467-022-31146-1	Yang Qiu	Sangwon Suh	Environmental trade-offs of direct air capture technologies in climate change mitigation toward 2100	ISO 14040/14044	Ecoinvent 3.6, with electricity related LCI updated	Brightway 2			Recipe 2016 v1.1 hierarchist at mid point level		25/06/2022	Climeworks	Solid sorbent	Yes	Potassium hydroxide and calcium carbonate. Detailed analysis for amine-based silica. The amount needed is proportional to the learning rate	Yes	Contactor, pallet reactor, calciner, slaker, and smoe auxiliary equipment for solvent case. Civil engineering, hall, collector, process unit, spare parts for sorbent case. The amount of materials neede is proportional to the learning rate	No		Yes	Energy needed in heat and electricity is considered, storage, compression are included. It is proportional to learning rates	No		Yes	Compression to 11 Mpa, construction of the plant, 118kWh for compression, transport and storage	Yes	50km, construction of pipeline considered	No		Yes	Compressed to 15 Mpa, injected in the supercritical phase at 3km depth, construction included and energy necessary				2070	0.5	China grid under BAU	2070	1.5	Biomethane			Cradle-to-grave	Analysis also accounts for upstream emissions due to indirect energy demands for the construction of energy conversion technologies, fuel production and handling	Cradle-to-grave	CO2 capture, regeneration, compression, transport, geological storage	1000	Capture
Qiu-Sorbent_BG_CN-BAU-2080	10.1038/s41467-022-31146-1	Yang Qiu	Sangwon Suh	Environmental trade-offs of direct air capture technologies in climate change mitigation toward 2100	ISO 14040/14044	Ecoinvent 3.6, with electricity related LCI updated	Brightway 2			Recipe 2016 v1.1 hierarchist at mid point level		25/06/2022	Climeworks	Solid sorbent	Yes	Potassium hydroxide and calcium carbonate. Detailed analysis for amine-based silica. The amount needed is proportional to the learning rate	Yes	Contactor, pallet reactor, calciner, slaker, and smoe auxiliary equipment for solvent case. Civil engineering, hall, collector, process unit, spare parts for sorbent case. The amount of materials neede is proportional to the learning rate	No		Yes	Energy needed in heat and electricity is considered, storage, compression are included. It is proportional to learning rates	No		Yes	Compression to 11 Mpa, construction of the plant, 118kWh for compression, transport and storage	Yes	50km, construction of pipeline considered	No		Yes	Compressed to 15 Mpa, injected in the supercritical phase at 3km depth				2080	0.5	China grid under BAU	2080	1.5	Biomethane			Cradle-to-grave	Analysis also accounts for upstream emissions due to indirect energy demands for the construction of energy conversion technologies, fuel production and handling	Cradle-to-grave	CO2 capture, regeneration, compression, transport, geological storage	1000	Capture
Qiu-Sorbent_BG_CN-BAU-2090	10.1038/s41467-022-31146-1	Yang Qiu	Sangwon Suh	Environmental trade-offs of direct air capture technologies in climate change mitigation toward 2100	ISO 14040/14044	Ecoinvent 3.6, with electricity related LCI updated	Brightway 2			Recipe 2016 v1.1 hierarchist at mid point level		25/06/2022	Climeworks	Solid sorbent	Yes	Potassium hydroxide and calcium carbonate. Detailed analysis for amine-based silica. The amount needed is proportional to the learning rate	Yes	Contactor, pallet reactor, calciner, slaker, and smoe auxiliary equipment for solvent case. Civil engineering, hall, collector, process unit, spare parts for sorbent case. The amount of materials neede is proportional to the learning rate	No		Yes	Energy needed in heat and electricity is considered, storage, compression are included. It is proportional to learning rates	No		Yes	Compression to 11 Mpa, construction of the plant, 118kWh for compression, transport and storage	Yes	50km, construction of pipeline considered	No		Yes	Compressed to 15 Mpa, injected in the supercritical phase at 3km depth, construction included and energy necessary				2090	0.5	China grid under BAU	2090	1.5	Biomethane			Cradle-to-grave	Analysis also accounts for upstream emissions due to indirect energy demands for the construction of energy conversion technologies, fuel production and handling	Cradle-to-grave	CO2 capture, regeneration, compression, transport, geological storage	1000	Capture
Qiu-Sorbent_BG_CN-BAU-2100	10.1038/s41467-022-31146-1	Yang Qiu	Sangwon Suh	Environmental trade-offs of direct air capture technologies in climate change mitigation toward 2100	ISO 14040/14044	Ecoinvent 3.6, with electricity related LCI updated	Brightway 2			Recipe 2016 v1.1 hierarchist at mid point level		25/06/2022	Climeworks	Solid sorbent	Yes	Potassium hydroxide and calcium carbonate. Detailed analysis for amine-based silica. The amount needed is proportional to the learning rate	Yes	Contactor, pallet reactor, calciner, slaker, and smoe auxiliary equipment for solvent case. Civil engineering, hall, collector, process unit, spare parts for sorbent case. The amount of materials neede is proportional to the learning rate	No		Yes	Energy needed in heat and electricity is considered, storage, compression are included. It is proportional to learning rates	No		Yes	Compression to 11 Mpa, construction of the plant, 118kWh for compression, transport and storage	Yes	50km, construction of pipeline considered	No		Yes	Compressed to 15 Mpa, injected in the supercritical phase at 3km depth				2100	0.5	China grid under BAU	2100	1.5	Biomethane			Cradle-to-grave	Analysis also accounts for upstream emissions due to indirect energy demands for the construction of energy conversion technologies, fuel production and handling	Cradle-to-grave	CO2 capture, regeneration, compression, transport, geological storage	1000	Capture
	10.1038/s41467-022-31146-1	Yang Qiu	Sangwon Suh	Environmental trade-offs of direct air capture technologies in climate change mitigation toward 2100	ISO 14040/14044	Ecoinvent 3.6, with electricity related LCI updated	Brightway 2			Recipe 2016 v1.1 hierarchist at mid point level		25/06/2022	Climeworks	Solid sorbent	Yes	Potassium hydroxide and calcium carbonate. Detailed analysis for amine-based silica. The amount needed is proportional to the learning rate	Yes	Contactor, pallet reactor, calciner, slaker, and smoe auxiliary equipment for solvent case. Civil engineering, hall, collector, process unit, spare parts for sorbent case. The amount of materials neede is proportional to the learning rate	No		Yes	Energy needed in heat and electricity is considered, storage, compression are included. It is proportional to learning rates	No		Yes	Compression to 11 Mpa, construction of the plant, 118kWh for compression, transport and storage	Yes	50km, construction of pipeline considered	No		Yes	Compressed to 15 Mpa, injected in the supercritical phase at 3km depth, construction included and energy necessary												Cradle-to-grave	Analysis also accounts for upstream emissions due to indirect energy demands for the construction of energy conversion technologies, fuel production and handling	Cradle-to-grave	CO2 capture, regeneration, compression, transport, geological storage	1000	Capture
Qiu-Sorbent_BG_EU-BAU-2020	10.1038/s41467-022-31146-1	Yang Qiu	Sangwon Suh	Environmental trade-offs of direct air capture technologies in climate change mitigation toward 2100	ISO 14040/14044	Ecoinvent 3.6, with electricity related LCI updated	Brightway 2			Recipe 2016 v1.1 hierarchist at mid point level		25/06/2022	Climeworks	Solid sorbent	Yes	Potassium hydroxide and calcium carbonate. Detailed analysis for amine-based silica. The amount needed is proportional to the learning rate	Yes	Contactor, pallet reactor, calciner, slaker, and smoe auxiliary equipment for solvent case. Civil engineering, hall, collector, process unit, spare parts for sorbent case. The amount of materials neede is proportional to the learning rate	No		Yes	Energy needed in heat and electricity is considered, storage, compression are included. It is proportional to learning rates	No		Yes	Compression to 11 Mpa, construction of the plant, 118kWh for compression, transport and storage	Yes	50km, construction of pipeline considered	No		Yes	Compressed to 15 Mpa, injected in the supercritical phase at 3km depth				2020	0.5	EU grid under BAU	2020	1.5	Biomethane			Cradle-to-grave	Analysis also accounts for upstream emissions due to indirect energy demands for the construction of energy conversion technologies, fuel production and handling	Cradle-to-grave	CO2 capture, regeneration, compression, transport, geological storage	1000	Capture
Qiu-Sorbent_BG_EU-BAU-2030	10.1038/s41467-022-31146-1	Yang Qiu	Sangwon Suh	Environmental trade-offs of direct air capture technologies in climate change mitigation toward 2100	ISO 14040/14044	Ecoinvent 3.6, with electricity related LCI updated	Brightway 2			Recipe 2016 v1.1 hierarchist at mid point level		25/06/2022	Climeworks	Solid sorbent	Yes	Potassium hydroxide and calcium carbonate. Detailed analysis for amine-based silica. The amount needed is proportional to the learning rate	Yes	Contactor, pallet reactor, calciner, slaker, and smoe auxiliary equipment for solvent case. Civil engineering, hall, collector, process unit, spare parts for sorbent case. The amount of materials neede is proportional to the learning rate	No		Yes	Energy needed in heat and electricity is considered, storage, compression are included. It is proportional to learning rates	No		Yes	Compression to 11 Mpa, construction of the plant, 118kWh for compression, transport and storage	Yes	50km, construction of pipeline considered	No		Yes	Compressed to 15 Mpa, injected in the supercritical phase at 3km depth, construction included and energy necessary				2030	0.5	EU grid under BAU	2030	1.5	Biomethane			Cradle-to-grave	Analysis also accounts for upstream emissions due to indirect energy demands for the construction of energy conversion technologies, fuel production and handling	Cradle-to-grave	CO2 capture, regeneration, compression, transport, geological storage	1000	Capture
Qiu-Sorbent_BG_EU-BAU-2040	10.1038/s41467-022-31146-1	Yang Qiu	Sangwon Suh	Environmental trade-offs of direct air capture technologies in climate change mitigation toward 2100	ISO 14040/14044	Ecoinvent 3.6, with electricity related LCI updated	Brightway 2			Recipe 2016 v1.1 hierarchist at mid point level		25/06/2022	Climeworks	Solid sorbent	Yes	Potassium hydroxide and calcium carbonate. Detailed analysis for amine-based silica. The amount needed is proportional to the learning rate	Yes	Contactor, pallet reactor, calciner, slaker, and smoe auxiliary equipment for solvent case. Civil engineering, hall, collector, process unit, spare parts for sorbent case. The amount of materials neede is proportional to the learning rate	No		Yes	Energy needed in heat and electricity is considered, storage, compression are included. It is proportional to learning rates	No		Yes	Compression to 11 Mpa, construction of the plant, 118kWh for compression, transport and storage	Yes	50km, construction of pipeline considered	No		Yes	Compressed to 15 Mpa, injected in the supercritical phase at 3km depth				2040	0.5	EU grid under BAU	2040	1.5	Biomethane			Cradle-to-grave	Analysis also accounts for upstream emissions due to indirect energy demands for the construction of energy conversion technologies, fuel production and handling	Cradle-to-grave	CO2 capture, regeneration, compression, transport, geological storage	1000	Capture
Qiu-Sorbent_BG_EU-BAU-2050	10.1038/s41467-022-31146-1	Yang Qiu	Sangwon Suh	Environmental trade-offs of direct air capture technologies in climate change mitigation toward 2100	ISO 14040/14044	Ecoinvent 3.6, with electricity related LCI updated	Brightway 2			Recipe 2016 v1.1 hierarchist at mid point level		25/06/2022	Climeworks	Solid sorbent	Yes	Potassium hydroxide and calcium carbonate. Detailed analysis for amine-based silica. The amount needed is proportional to the learning rate	Yes	Contactor, pallet reactor, calciner, slaker, and smoe auxiliary equipment for solvent case. Civil engineering, hall, collector, process unit, spare parts for sorbent case. The amount of materials neede is proportional to the learning rate	No		Yes	Energy needed in heat and electricity is considered, storage, compression are included. It is proportional to learning rates	No		Yes	Compression to 11 Mpa, construction of the plant, 118kWh for compression, transport and storage	Yes	50km, construction of pipeline considered	No		Yes	Compressed to 15 Mpa, injected in the supercritical phase at 3km depth, construction included and energy necessary				2050	0.5	EU grid under BAU	2050	1.5	Biomethane			Cradle-to-grave	Analysis also accounts for upstream emissions due to indirect energy demands for the construction of energy conversion technologies, fuel production and handling	Cradle-to-grave	CO2 capture, regeneration, compression, transport, geological storage	1000	Capture
Qiu-Sorbent_BG_EU-BAU-2060	10.1038/s41467-022-31146-1	Yang Qiu	Sangwon Suh	Environmental trade-offs of direct air capture technologies in climate change mitigation toward 2100	ISO 14040/14044	Ecoinvent 3.6, with electricity related LCI updated	Brightway 2			Recipe 2016 v1.1 hierarchist at mid point level		25/06/2022	Climeworks	Solid sorbent	Yes	Potassium hydroxide and calcium carbonate. Detailed analysis for amine-based silica. The amount needed is proportional to the learning rate	Yes	Contactor, pallet reactor, calciner, slaker, and smoe auxiliary equipment for solvent case. Civil engineering, hall, collector, process unit, spare parts for sorbent case. The amount of materials neede is proportional to the learning rate	No		Yes	Energy needed in heat and electricity is considered, storage, compression are included. It is proportional to learning rates	No		Yes	Compression to 11 Mpa, construction of the plant, 118kWh for compression, transport and storage	Yes	50km, construction of pipeline considered	No		Yes	Compressed to 15 Mpa, injected in the supercritical phase at 3km depth				2060	0.5	EU grid under BAU	2060	1.5	Biomethane			Cradle-to-grave	Analysis also accounts for upstream emissions due to indirect energy demands for the construction of energy conversion technologies, fuel production and handling	Cradle-to-grave	CO2 capture, regeneration, compression, transport, geological storage	1000	Capture
Qiu-Sorbent_BG_EU-BAU-2070	10.1038/s41467-022-31146-1	Yang Qiu	Sangwon Suh	Environmental trade-offs of direct air capture technologies in climate change mitigation toward 2100	ISO 14040/14044	Ecoinvent 3.6, with electricity related LCI updated	Brightway 2			Recipe 2016 v1.1 hierarchist at mid point level		25/06/2022	Climeworks	Solid sorbent	Yes	Potassium hydroxide and calcium carbonate. Detailed analysis for amine-based silica. The amount needed is proportional to the learning rate	Yes	Contactor, pallet reactor, calciner, slaker, and smoe auxiliary equipment for solvent case. Civil engineering, hall, collector, process unit, spare parts for sorbent case. The amount of materials neede is proportional to the learning rate	No		Yes	Energy needed in heat and electricity is considered, storage, compression are included. It is proportional to learning rates	No		Yes	Compression to 11 Mpa, construction of the plant, 118kWh for compression, transport and storage	Yes	50km, construction of pipeline considered	No		Yes	Compressed to 15 Mpa, injected in the supercritical phase at 3km depth, construction included and energy necessary				2070	0.5	EU grid under BAU	2070	1.5	Biomethane			Cradle-to-grave	Analysis also accounts for upstream emissions due to indirect energy demands for the construction of energy conversion technologies, fuel production and handling	Cradle-to-grave	CO2 capture, regeneration, compression, transport, geological storage	1000	Capture
Qiu-Sorbent_BG_EU-BAU-2080	10.1038/s41467-022-31146-1	Yang Qiu	Sangwon Suh	Environmental trade-offs of direct air capture technologies in climate change mitigation toward 2100	ISO 14040/14044	Ecoinvent 3.6, with electricity related LCI updated	Brightway 2			Recipe 2016 v1.1 hierarchist at mid point level		25/06/2022	Climeworks	Solid sorbent	Yes	Potassium hydroxide and calcium carbonate. Detailed analysis for amine-based silica. The amount needed is proportional to the learning rate	Yes	Contactor, pallet reactor, calciner, slaker, and smoe auxiliary equipment for solvent case. Civil engineering, hall, collector, process unit, spare parts for sorbent case. The amount of materials neede is proportional to the learning rate	No		Yes	Energy needed in heat and electricity is considered, storage, compression are included. It is proportional to learning rates	No		Yes	Compression to 11 Mpa, construction of the plant, 118kWh for compression, transport and storage	Yes	50km, construction of pipeline considered	No		Yes	Compressed to 15 Mpa, injected in the supercritical phase at 3km depth				2080	0.5	EU grid under BAU	2080	1.5	Biomethane			Cradle-to-grave	Analysis also accounts for upstream emissions due to indirect energy demands for the construction of energy conversion technologies, fuel production and handling	Cradle-to-grave	CO2 capture, regeneration, compression, transport, geological storage	1000	Capture
Qiu-Sorbent_BG_EU-BAU-2090	10.1038/s41467-022-31146-1	Yang Qiu	Sangwon Suh	Environmental trade-offs of direct air capture technologies in climate change mitigation toward 2100	ISO 14040/14044	Ecoinvent 3.6, with electricity related LCI updated	Brightway 2			Recipe 2016 v1.1 hierarchist at mid point level		25/06/2022	Climeworks	Solid sorbent	Yes	Potassium hydroxide and calcium carbonate. Detailed analysis for amine-based silica. The amount needed is proportional to the learning rate	Yes	Contactor, pallet reactor, calciner, slaker, and smoe auxiliary equipment for solvent case. Civil engineering, hall, collector, process unit, spare parts for sorbent case. The amount of materials neede is proportional to the learning rate	No		Yes	Energy needed in heat and electricity is considered, storage, compression are included. It is proportional to learning rates	No		Yes	Compression to 11 Mpa, construction of the plant, 118kWh for compression, transport and storage	Yes	50km, construction of pipeline considered	No		Yes	Compressed to 15 Mpa, injected in the supercritical phase at 3km depth, construction included and energy necessary				2090	0.5	EU grid under BAU	2090	1.5	Biomethane			Cradle-to-grave	Analysis also accounts for upstream emissions due to indirect energy demands for the construction of energy conversion technologies, fuel production and handling	Cradle-to-grave	CO2 capture, regeneration, compression, transport, geological storage	1000	Capture
Qiu-Sorbent_BG_EU-BAU-2100	10.1038/s41467-022-31146-1	Yang Qiu	Sangwon Suh	Environmental trade-offs of direct air capture technologies in climate change mitigation toward 2100	ISO 14040/14044	Ecoinvent 3.6, with electricity related LCI updated	Brightway 2			Recipe 2016 v1.1 hierarchist at mid point level		25/06/2022	Climeworks	Solid sorbent	Yes	Potassium hydroxide and calcium carbonate. Detailed analysis for amine-based silica. The amount needed is proportional to the learning rate	Yes	Contactor, pallet reactor, calciner, slaker, and smoe auxiliary equipment for solvent case. Civil engineering, hall, collector, process unit, spare parts for sorbent case. The amount of materials neede is proportional to the learning rate	No		Yes	Energy needed in heat and electricity is considered, storage, compression are included. It is proportional to learning rates	No		Yes	Compression to 11 Mpa, construction of the plant, 118kWh for compression, transport and storage	Yes	50km, construction of pipeline considered	No		Yes	Compressed to 15 Mpa, injected in the supercritical phase at 3km depth				2100	0.5	EU grid under BAU	2100	1.5	Biomethane			Cradle-to-grave	Analysis also accounts for upstream emissions due to indirect energy demands for the construction of energy conversion technologies, fuel production and handling	Cradle-to-grave	CO2 capture, regeneration, compression, transport, geological storage	1000	Capture
	10.1038/s41467-022-31146-1	Yang Qiu	Sangwon Suh	Environmental trade-offs of direct air capture technologies in climate change mitigation toward 2100	ISO 14040/14044	Ecoinvent 3.6, with electricity related LCI updated	Brightway 2			Recipe 2016 v1.1 hierarchist at mid point level		25/06/2022	Climeworks	Solid sorbent	Yes	Potassium hydroxide and calcium carbonate. Detailed analysis for amine-based silica. The amount needed is proportional to the learning rate	Yes	Contactor, pallet reactor, calciner, slaker, and smoe auxiliary equipment for solvent case. Civil engineering, hall, collector, process unit, spare parts for sorbent case. The amount of materials neede is proportional to the learning rate	No		Yes	Energy needed in heat and electricity is considered, storage, compression are included. It is proportional to learning rates	No		Yes	Compression to 11 Mpa, construction of the plant, 118kWh for compression, transport and storage	Yes	50km, construction of pipeline considered	No		Yes	Compressed to 15 Mpa, injected in the supercritical phase at 3km depth, construction included and energy necessary												Cradle-to-grave	Analysis also accounts for upstream emissions due to indirect energy demands for the construction of energy conversion technologies, fuel production and handling	Cradle-to-grave	CO2 capture, regeneration, compression, transport, geological storage	1000	Capture
Qiu-Sorbent_BG_GL-BAU-2020	10.1038/s41467-022-31146-1	Yang Qiu	Sangwon Suh	Environmental trade-offs of direct air capture technologies in climate change mitigation toward 2100	ISO 14040/14044	Ecoinvent 3.6, with electricity related LCI updated	Brightway 2			Recipe 2016 v1.1 hierarchist at mid point level		25/06/2022	Climeworks	Solid sorbent	Yes	Potassium hydroxide and calcium carbonate. Detailed analysis for amine-based silica. The amount needed is proportional to the learning rate	Yes	Contactor, pallet reactor, calciner, slaker, and smoe auxiliary equipment for solvent case. Civil engineering, hall, collector, process unit, spare parts for sorbent case. The amount of materials neede is proportional to the learning rate	No		Yes	Energy needed in heat and electricity is considered, storage, compression are included. It is proportional to learning rates	No		Yes	Compression to 11 Mpa, construction of the plant, 118kWh for compression, transport and storage	Yes	50km, construction of pipeline considered	No		Yes	Compressed to 15 Mpa, injected in the supercritical phase at 3km depth				2020	0.5	Global grid under BAU	2020	1.5	Biomethane			Cradle-to-grave	Analysis also accounts for upstream emissions due to indirect energy demands for the construction of energy conversion technologies, fuel production and handling	Cradle-to-grave	CO2 capture, regeneration, compression, transport, geological storage	1000	Capture
Qiu-Sorbent_BG_GL-BAU-2030	10.1038/s41467-022-31146-1	Yang Qiu	Sangwon Suh	Environmental trade-offs of direct air capture technologies in climate change mitigation toward 2100	ISO 14040/14044	Ecoinvent 3.6, with electricity related LCI updated	Brightway 2			Recipe 2016 v1.1 hierarchist at mid point level		25/06/2022	Climeworks	Solid sorbent	Yes	Potassium hydroxide and calcium carbonate. Detailed analysis for amine-based silica. The amount needed is proportional to the learning rate	Yes	Contactor, pallet reactor, calciner, slaker, and smoe auxiliary equipment for solvent case. Civil engineering, hall, collector, process unit, spare parts for sorbent case. The amount of materials neede is proportional to the learning rate	No		Yes	Energy needed in heat and electricity is considered, storage, compression are included. It is proportional to learning rates	No		Yes	Compression to 11 Mpa, construction of the plant, 118kWh for compression, transport and storage	Yes	50km, construction of pipeline considered	No		Yes	Compressed to 15 Mpa, injected in the supercritical phase at 3km depth, construction included and energy necessary				2030	0.5	Global grid under BAU	2030	1.5	Biomethane			Cradle-to-grave	Analysis also accounts for upstream emissions due to indirect energy demands for the construction of energy conversion technologies, fuel production and handling	Cradle-to-grave	CO2 capture, regeneration, compression, transport, geological storage	1000	Capture
Qiu-Sorbent_BG_GL-BAU-2040	10.1038/s41467-022-31146-1	Yang Qiu	Sangwon Suh	Environmental trade-offs of direct air capture technologies in climate change mitigation toward 2100	ISO 14040/14044	Ecoinvent 3.6, with electricity related LCI updated	Brightway 2			Recipe 2016 v1.1 hierarchist at mid point level		25/06/2022	Climeworks	Solid sorbent	Yes	Potassium hydroxide and calcium carbonate. Detailed analysis for amine-based silica. The amount needed is proportional to the learning rate	Yes	Contactor, pallet reactor, calciner, slaker, and smoe auxiliary equipment for solvent case. Civil engineering, hall, collector, process unit, spare parts for sorbent case. The amount of materials neede is proportional to the learning rate	No		Yes	Energy needed in heat and electricity is considered, storage, compression are included. It is proportional to learning rates	No		Yes	Compression to 11 Mpa, construction of the plant, 118kWh for compression, transport and storage	Yes	50km, construction of pipeline considered	No		Yes	Compressed to 15 Mpa, injected in the supercritical phase at 3km depth				2040	0.5	Global grid under BAU	2040	1.5	Biomethane			Cradle-to-grave	Analysis also accounts for upstream emissions due to indirect energy demands for the construction of energy conversion technologies, fuel production and handling	Cradle-to-grave	CO2 capture, regeneration, compression, transport, geological storage	1000	Capture
Qiu-Sorbent_BG_GL-BAU-2050	10.1038/s41467-022-31146-1	Yang Qiu	Sangwon Suh	Environmental trade-offs of direct air capture technologies in climate change mitigation toward 2100	ISO 14040/14044	Ecoinvent 3.6, with electricity related LCI updated	Brightway 2			Recipe 2016 v1.1 hierarchist at mid point level		25/06/2022	Climeworks	Solid sorbent	Yes	Potassium hydroxide and calcium carbonate. Detailed analysis for amine-based silica. The amount needed is proportional to the learning rate	Yes	Contactor, pallet reactor, calciner, slaker, and smoe auxiliary equipment for solvent case. Civil engineering, hall, collector, process unit, spare parts for sorbent case. The amount of materials neede is proportional to the learning rate	No		Yes	Energy needed in heat and electricity is considered, storage, compression are included. It is proportional to learning rates	No		Yes	Compression to 11 Mpa, construction of the plant, 118kWh for compression, transport and storage	Yes	50km, construction of pipeline considered	No		Yes	Compressed to 15 Mpa, injected in the supercritical phase at 3km depth, construction included and energy necessary				2050	0.5	Global grid under BAU	2050	1.5	Biomethane			Cradle-to-grave	Analysis also accounts for upstream emissions due to indirect energy demands for the construction of energy conversion technologies, fuel production and handling	Cradle-to-grave	CO2 capture, regeneration, compression, transport, geological storage	1000	Capture
Qiu-Sorbent_BG_GL-BAU-2060	10.1038/s41467-022-31146-1	Yang Qiu	Sangwon Suh	Environmental trade-offs of direct air capture technologies in climate change mitigation toward 2100	ISO 14040/14044	Ecoinvent 3.6, with electricity related LCI updated	Brightway 2			Recipe 2016 v1.1 hierarchist at mid point level		25/06/2022	Climeworks	Solid sorbent	Yes	Potassium hydroxide and calcium carbonate. Detailed analysis for amine-based silica. The amount needed is proportional to the learning rate	Yes	Contactor, pallet reactor, calciner, slaker, and smoe auxiliary equipment for solvent case. Civil engineering, hall, collector, process unit, spare parts for sorbent case. The amount of materials neede is proportional to the learning rate	No		Yes	Energy needed in heat and electricity is considered, storage, compression are included. It is proportional to learning rates	No		Yes	Compression to 11 Mpa, construction of the plant, 118kWh for compression, transport and storage	Yes	50km, construction of pipeline considered	No		Yes	Compressed to 15 Mpa, injected in the supercritical phase at 3km depth				2060	0.5	Global grid under BAU	2060	1.5	Biomethane			Cradle-to-grave	Analysis also accounts for upstream emissions due to indirect energy demands for the construction of energy conversion technologies, fuel production and handling	Cradle-to-grave	CO2 capture, regeneration, compression, transport, geological storage	1000	Capture
Qiu-Sorbent_BG_GL-BAU-2070	10.1038/s41467-022-31146-1	Yang Qiu	Sangwon Suh	Environmental trade-offs of direct air capture technologies in climate change mitigation toward 2100	ISO 14040/14044	Ecoinvent 3.6, with electricity related LCI updated	Brightway 2			Recipe 2016 v1.1 hierarchist at mid point level		25/06/2022	Climeworks	Solid sorbent	Yes	Potassium hydroxide and calcium carbonate. Detailed analysis for amine-based silica. The amount needed is proportional to the learning rate	Yes	Contactor, pallet reactor, calciner, slaker, and smoe auxiliary equipment for solvent case. Civil engineering, hall, collector, process unit, spare parts for sorbent case. The amount of materials neede is proportional to the learning rate	No		Yes	Energy needed in heat and electricity is considered, storage, compression are included. It is proportional to learning rates	No		Yes	Compression to 11 Mpa, construction of the plant, 118kWh for compression, transport and storage	Yes	50km, construction of pipeline considered	No		Yes	Compressed to 15 Mpa, injected in the supercritical phase at 3km depth, construction included and energy necessary				2070	0.5	Global grid under BAU	2070	1.5	Biomethane			Cradle-to-grave	Analysis also accounts for upstream emissions due to indirect energy demands for the construction of energy conversion technologies, fuel production and handling	Cradle-to-grave	CO2 capture, regeneration, compression, transport, geological storage	1000	Capture
Qiu-Sorbent_BG_GL-BAU-2080	10.1038/s41467-022-31146-1	Yang Qiu	Sangwon Suh	Environmental trade-offs of direct air capture technologies in climate change mitigation toward 2100	ISO 14040/14044	Ecoinvent 3.6, with electricity related LCI updated	Brightway 2			Recipe 2016 v1.1 hierarchist at mid point level		25/06/2022	Climeworks	Solid sorbent	Yes	Potassium hydroxide and calcium carbonate. Detailed analysis for amine-based silica. The amount needed is proportional to the learning rate	Yes	Contactor, pallet reactor, calciner, slaker, and smoe auxiliary equipment for solvent case. Civil engineering, hall, collector, process unit, spare parts for sorbent case. The amount of materials neede is proportional to the learning rate	No		Yes	Energy needed in heat and electricity is considered, storage, compression are included. It is proportional to learning rates	No		Yes	Compression to 11 Mpa, construction of the plant, 118kWh for compression, transport and storage	Yes	50km, construction of pipeline considered	No		Yes	Compressed to 15 Mpa, injected in the supercritical phase at 3km depth				2080	0.5	Global grid under BAU	2080	1.5	Biomethane			Cradle-to-grave	Analysis also accounts for upstream emissions due to indirect energy demands for the construction of energy conversion technologies, fuel production and handling	Cradle-to-grave	CO2 capture, regeneration, compression, transport, geological storage	1000	Capture
Qiu-Sorbent_BG_GL-BAU-2090	10.1038/s41467-022-31146-1	Yang Qiu	Sangwon Suh	Environmental trade-offs of direct air capture technologies in climate change mitigation toward 2100	ISO 14040/14044	Ecoinvent 3.6, with electricity related LCI updated	Brightway 2			Recipe 2016 v1.1 hierarchist at mid point level		25/06/2022	Climeworks	Solid sorbent	Yes	Potassium hydroxide and calcium carbonate. Detailed analysis for amine-based silica. The amount needed is proportional to the learning rate	Yes	Contactor, pallet reactor, calciner, slaker, and smoe auxiliary equipment for solvent case. Civil engineering, hall, collector, process unit, spare parts for sorbent case. The amount of materials neede is proportional to the learning rate	No		Yes	Energy needed in heat and electricity is considered, storage, compression are included. It is proportional to learning rates	No		Yes	Compression to 11 Mpa, construction of the plant, 118kWh for compression, transport and storage	Yes	50km, construction of pipeline considered	No		Yes	Compressed to 15 Mpa, injected in the supercritical phase at 3km depth, construction included and energy necessary				2090	0.5	Global grid under BAU	2090	1.5	Biomethane			Cradle-to-grave	Analysis also accounts for upstream emissions due to indirect energy demands for the construction of energy conversion technologies, fuel production and handling	Cradle-to-grave	CO2 capture, regeneration, compression, transport, geological storage	1000	Capture
Qiu-Sorbent_BG_GL-BAU-2100	10.1038/s41467-022-31146-1	Yang Qiu	Sangwon Suh	Environmental trade-offs of direct air capture technologies in climate change mitigation toward 2100	ISO 14040/14044	Ecoinvent 3.6, with electricity related LCI updated	Brightway 2			Recipe 2016 v1.1 hierarchist at mid point level		25/06/2022	Climeworks	Solid sorbent	Yes	Potassium hydroxide and calcium carbonate. Detailed analysis for amine-based silica. The amount needed is proportional to the learning rate	Yes	Contactor, pallet reactor, calciner, slaker, and smoe auxiliary equipment for solvent case. Civil engineering, hall, collector, process unit, spare parts for sorbent case. The amount of materials neede is proportional to the learning rate	No		Yes	Energy needed in heat and electricity is considered, storage, compression are included. It is proportional to learning rates	No		Yes	Compression to 11 Mpa, construction of the plant, 118kWh for compression, transport and storage	Yes	50km, construction of pipeline considered	No		Yes	Compressed to 15 Mpa, injected in the supercritical phase at 3km depth				2100	0.5	Global grid under BAU	2100	1.5	Biomethane			Cradle-to-grave	Analysis also accounts for upstream emissions due to indirect energy demands for the construction of energy conversion technologies, fuel production and handling	Cradle-to-grave	CO2 capture, regeneration, compression, transport, geological storage	1000	Capture
	10.1038/s41467-022-31146-1	Yang Qiu	Sangwon Suh	Environmental trade-offs of direct air capture technologies in climate change mitigation toward 2100	ISO 14040/14044	Ecoinvent 3.6, with electricity related LCI updated	Brightway 2			Recipe 2016 v1.1 hierarchist at mid point level		25/06/2022	Climeworks	Solid sorbent	Yes	Potassium hydroxide and calcium carbonate. Detailed analysis for amine-based silica. The amount needed is proportional to the learning rate	Yes	Contactor, pallet reactor, calciner, slaker, and smoe auxiliary equipment for solvent case. Civil engineering, hall, collector, process unit, spare parts for sorbent case. The amount of materials neede is proportional to the learning rate	No		Yes	Energy needed in heat and electricity is considered, storage, compression are included. It is proportional to learning rates	No		Yes	Compression to 11 Mpa, construction of the plant, 118kWh for compression, transport and storage	Yes	50km, construction of pipeline considered	No		Yes	Compressed to 15 Mpa, injected in the supercritical phase at 3km depth, construction included and energy necessary												Cradle-to-grave	Analysis also accounts for upstream emissions due to indirect energy demands for the construction of energy conversion technologies, fuel production and handling	Cradle-to-grave	CO2 capture, regeneration, compression, transport, geological storage	1000	Capture
Qiu-Sorbent_BG_RU-BAU-2020	10.1038/s41467-022-31146-1	Yang Qiu	Sangwon Suh	Environmental trade-offs of direct air capture technologies in climate change mitigation toward 2100	ISO 14040/14044	Ecoinvent 3.6, with electricity related LCI updated	Brightway 2			Recipe 2016 v1.1 hierarchist at mid point level		25/06/2022	Climeworks	Solid sorbent	Yes	Potassium hydroxide and calcium carbonate. Detailed analysis for amine-based silica. The amount needed is proportional to the learning rate	Yes	Contactor, pallet reactor, calciner, slaker, and smoe auxiliary equipment for solvent case. Civil engineering, hall, collector, process unit, spare parts for sorbent case. The amount of materials neede is proportional to the learning rate	No		Yes	Energy needed in heat and electricity is considered, storage, compression are included. It is proportional to learning rates	No		Yes	Compression to 11 Mpa, construction of the plant, 118kWh for compression, transport and storage	Yes	50km, construction of pipeline considered	No		Yes	Compressed to 15 Mpa, injected in the supercritical phase at 3km depth				2020	0.5	Russia grid under BAU	2020	1.5	Biomethane			Cradle-to-grave	Analysis also accounts for upstream emissions due to indirect energy demands for the construction of energy conversion technologies, fuel production and handling	Cradle-to-grave	CO2 capture, regeneration, compression, transport, geological storage	1000	Capture
[truncated: 885 more rows]
[truncated: 44 more columns]

## Sheet: Technoeconomic analysis
DOI	First author name	Last author name	Title	Date published	Base location	Base year	Target year	Maturity	Basis	Main capture material	Air contacting mechanism	Regeneration mechanism	Scale [kt/year]	CO2 produced pressure [bar]	Life time [yr]	Discount/interest rate/WACC [%]	Capacity factor [hr/year]	Capital cost [M$]	Fixed O&M [$/tonne]	Variable OPEX [$/tonne]	Total O&M [$/tonne]	Low levelised cost gross captured [$/tonne]	Median levelised cost gross captured [$/tonne]	High levelised cost gross captured [$/tonne]	Low levelised cost net removed [$/tonne]2	Median levelised cost net removed [$/tonne]3	High levelised cost net removed [$/tonne]4	Base Year CEPCI	Columna1	Low cost gross 2024 [$/tonne]	Medium cost gross 2024 [$/tonne]2	High cost gross 2024 [$/tonne]3	Comment 1	Comment 2	Comment 3	Comment 4
[truncated: 52 more rows]
