# Supplementary material for: An ecosystem of carbon dioxide removal reviews – part 1: direct air CO2 capture and storage
Source: Energy Environ Sci. 2025 Oct 1;18(22):9713–85. doi: 10.1039/d5ee01732g (PMC12533392; doi:10.1039/d5ee01732g)
Supplement: EE-018-D5EE01732G-s003 [file EE-018-D5EE01732G-s003.xlsx]

## Sheet: IAM input data
			Low-T	High-T	Units
Process/Technology			Solid Adorbent	Liquid absorbent with Ca-looping
Location			United States	United States
Cumulative NOAK capacity [Mt/year]			1000	1000	Mt/year
Cumulative FOAK capacity [Mt/year]			0.000863908	0.882	Mt/year
Discount rate			0.1	0.1	%
Plant lifetime			25	25	years
Annuity factor			0.110168	0.110168
Conversion $2024 to $2017			0.775194	0.775194
Best estimate
Original cost data (section 4.1)
Annualised Total Capital Requirement	FOAK	CAPEX	1.22658e+06	1.74728e+08	$/year
Absolute Total Capital Requirement	FOAK	CAPEX	1.11337e+07	1.58601e+09	$
Specific Total Capital Requirement	FOAK	CAPEX	1419.8	198.104	$/tCO2
FOAK levelised fixed O&M cost	FOAK	FIXED OPEX	370.03	71.6588	$/tCO2
FOAK levelised variable operating cost	FOAK	VARIABLE OPEX	193.981	72.5485	$/tCO2
NOAK levelised capital cost	NOAK	CAPEX	86.0544	79.5135	$/tCO2
FOAK annual fixed O&M cost	FOAK	FIXED OPEX	319669	6.3203e+07	$/year
NOAK annual fixed O&M cost	NOAK	FIXED OPEX	34614	3.52838e+07	$/year
NOAK levelised fixed O&M cost	NOAK	FIXED OPEX	22.0668	28.5043	$/tonne
NOAK electrical energy cost	NOAK	Energy	0.318273	0.655574	GJ/tCO2
NOAK heat energy cost	NOAK	Energy	5.90307	4.0606	GJ/tCO2
NOAK levelised variable OPEX	NOAK	VARIABLE OPEX	146.285	56.1125	$/tCO2
REMIND input data
CAPEX for REMIND	FOAK	CAPEX	32968.3	4600.04	$/tC/yr
FOM share for REMIND	FOAK	FIXED OPEX	0.26062	0.361723
VOM for REMIND	FOAK	VARIABLE OPEX	4504.29	1684.6
CAPEX for REMIND	NOAK	CAPEX	1998.21	1846.33	$/tC/yr
FOM share for REMIND	NOAK	FIXED OPEX	0.256428	0.358484
VOM for REMIND	NOAK	VARIABLE OPEX	3396.78	1302.95
Capex learning rate		CAPEX LEARNING RATE	0.14	0.1	-
Low estimate
Original cost data (section 4.1)
Annualised Total Capital Requirement	FOAK	CAPEX	611838	9.19628e+07	$/year
Absolute Total Capital Requirement	FOAK	CAPEX	5.55368e+06	8.3475e+08	$/tonne/year
Specific Total Capital Requirement	FOAK	CAPEX	708.221	104.266	$/tCO2
FOAK levelised fixed O&M cost	FOAK	FIXED OPEX	326.705	67.9508	$/tCO2
FOAK levelised variable operating cost	FOAK	VARIABLE OPEX	182.866	59.6058	$/tCO2
NOAK levelised capital cost	NOAK	CAPEX	28.5063	31.043	$/tCO2
NOAK annual fixed O&M cost	FOAK	FIXED OPEX	282243	5.99326e+07	$/year
NOAK levelised fixed O&M cost	NOAK	FIXED OPEX	13.524	21.0083	$/tCO2
NOAK electrical energy cost	NOAK	VARIABLE OPEX	0.188613	0.503679	GJ/tCO2
NOAK heat energy cost	NOAK	VARIABLE OPEX	3.49823	3.11977	GJ/tCO2
NOAK levelised variable OPEX	NOAK	VARIABLE OPEX	106.64	43.906	$/tCO2
REMIND input data
CAPEX for REMIND	FOAK	CAPEX	16445.1	2421.1	$/tC/yr
FOM share for REMIND	FOAK	FIXED OPEX	0.461303	0.651704
VOM for REMIND	FOAK	VARIABLE OPEX	4246.21	1384.07
CAPEX for REMIND	NOAK	CAPEX	661.926	720.828	$/tC/yr
FOM share for REMIND	NOAK	FIXED OPEX	0.47442	0.676748
VOM for REMIND	NOAK	VARIABLE OPEX	2476.21	1019.51
Capex learning rate		CAPEX LEARNING RATE	0.18	0.15	-
High estimate
Original cost data (section 4.1)
Annualised Total Capital Requirement	FOAK	CAPEX	1.98328e+06	2.93469e+08	$/year
Absolute Total Capital Requirement	FOAK	CAPEX	1.80023e+07	2.66383e+09	$/tonne/year
Specific Total Capital Requirement	FOAK	CAPEX	2295.7	332.732	$/tCO2
FOAK levelised fixed O&M cost	FOAK	FIXED OPEX	370.026	73.5128	$/tCO2
FOAK levelised variable OPEX	FOAK	VARIABLE OPEX	292.183	150.851	$/tCO2
NOAK levelised capital cost	NOAK	CAPEX	289.941	205.723	$/tCO2
NOAK levelised fixed O&M cost	NOAK	FIXED OPEX	49.9614	45.2013	$/tCO2
NOAK electrical energy cost	NOAK	VARIABLE OPEX	0.53	0.8476	GJ/tCO2
NOAK heat energy cost	NOAK	VARIABLE OPEX	9.83	5.25	GJ/tCO2
NOAK levelised variable OPEX	NOAK	VARIABLE OPEX	292.183	150.851	$/tCO2
REMIND input data
CAPEX for REMIND	FOAK	CAPEX	53307	7726.14	$/tC/yr
FOM share for REMIND	FOAK	FIXED OPEX	0.161182	0.220937
VOM for REMIND	FOAK	VARIABLE OPEX	6784.58	3502.81
CAPEX for REMIND	NOAK	CAPEX	6732.54	4776.96	$/tC/yr
FOM share for REMIND	NOAK	FIXED OPEX	0.172316	0.219719
VOM for REMIND	NOAK	VARIABLE OPEX	6784.58	3502.81
Capex learning rate		CAPEX LEARNING RATE	0.1	0.05	-
